# Supplementary material for: Engineering the protein dynamics of an ancestral luciferase
Source: Nat Commun. 2021 Jun 14;12:3616. doi: 10.1038/s41467-021-23450-z (PMC8203615; doi:10.1038/s41467-021-23450-z)
Supplement: Supplementary file 3 — Source Data [file 41467_2021_23450_MOESM3_ESM.xlsx]

## Sheet: Figure2b, S1, S2, S3, S4
																		Anisotropic Network Model Cross-correlations: Difference AncHLD-RLuc-RLuc8
													Thermodynamics					Secondary Structure Element to Secondary Structure Element									Amino acid to Secondary Structure Element
		sec.	Tonset	st. dev.	Tm	st. dev.	Δ Tm	LUC activity	st.dev.	LUC activity	HLD activity (37°C)	st. dev.	Ea	ΔH	-T.ΔS	ΔG	ΔH-ΔS	Dynamic			Catalytic			Surface			Dynamic			Catalytic			Surface
	variant	ele.	[°C]	[°C]	[°C]	[°C]	[°C]	[RLU.s-1.mg-1]	[RLU.s-1.mg-1]	relative to template	V [μmol.s-1.mg-1]	V [μmol.s-1.mg-1]	[kJ.mol-1]	[kJ.mol-1]	[kJ.mol-1]	[kJ.mol-1]	[kJ.mol-1]	L9	L14	L16	L3	E5 (L7)	L18	L6	L13	L17	L9	L14	L16	L3	E5 (L7)	L18	L6	L13	L17
template	AncHLD-RLuc		53	0.1	61	0.103075	0	260	20	1	0.244841	0.005	15.8011	13.2827	63.8339	77.1167	-50.5512
+LUC +HLD variants	I161 insL F163P (AncINS)	H4	28.4	0.449522	42.3	0.04087	-18.7	30400	400	116.923	0.103954	0.003	15.7643	13.2459	66.1906	79.4365	-52.9448	-0.007	-0.047	-0.019	0.023	0.044	0.124	0.011	0.027	-0.017	-0.017	0.004	-0.049	0.044	0.007	0.067	0.013	-0.003	-0.006
	I161 insL162 F163	H4	29.9698	1.11206	40.8953	0.0322907	-20.1047	23000	2000	88.4615	0.0751769	0	16.1921	13.6934	66.1888	79.8822	-52.4954	-0.007	-0.047	-0.019	0.023	0.044	0.124	0.011	0.027	-0.017	-0.017	0.004	-0.049	0.044	0.007	0.067	0.013	-0.003	-0.006
	P223 insS224 I225	L14	32.6	0.752122	43.5	0.0403888	-17.5	30000	1000	115.385	0.160808	0.006	22.0443	19.5259	59.2155	78.7415	-39.6896	-0.034	0	-0.056	0.062	-0.002	0.016	0.009	0.013	0.012	-0.005	0.032	0.008	0.005	0.002	-0.001	0.012	-0.002	0.012
	P223 insT224 I225	L14	31.4	0.633502	44.9	0.0248298	-16.1	13500	700	51.9231	0.195239	0.007	17.7572	15.2388	62.5542	77.793	-47.3153	-0.034	0	-0.056	0.062	-0.002	0.016	0.009	0.013	0.012	-0.005	0.032	0.008	0.005	0.002	-0.001	0.012	-0.002	0.012
	F162 insP163 Q164	H4	30.6307	0.355134	42.9783	0.0364074	-18.0217	13900	500	53.4615	0.119827	0.001	14.9992	12.4703	66.4019	78.8722	-53.9316	-0.007	-0.047	-0.019	0.023	0.044	0.124	0.011	0.027	-0.017	0.009	-0.017	0.001	0.01	0.006	0.016	0.009	0.005	0.01
	P223 insA224 I225	L14	32.0538	0.337644	43.271	0.0357266	-17.729	17900	800	68.8462	0.126539	0.003	29.5134	26.9845	52.2898	79.2743	-25.3053	-0.034	0	-0.056	0.062	-0.002	0.016	0.009	0.013	0.012	-0.005	0.032	0.008	0.005	0.002	-0.001	0.012	-0.002	0.012
	F162 insF163 Q164	H4	36.147	0.149657	44.6866	0.0306985	-16.3134	12000	2000	46.1538	0.0939834	0.004	30.2206	27.6916	52.2217	79.9134	-24.5301	-0.007	-0.047	-0.019	0.023	0.044	0.124	0.011	0.027	-0.017	0.009	-0.017	0.001	0.01	0.006	0.016	0.009	0.005	0.01
	G150 insF151 W152	L9	42.3886	0.186393	49.0697	0.0159757	-11.9303	6100	300	23.4615	0.209462	0.003	31.1905	28.6616	49.4937	78.1553	-20.8322	0	-0.034	-0.266	0.046	-0.079	0.063	0.056	0.01	0.098	-0.05	0.027	-0.023	-0.012	-0.003	-0.011	0.025	-0.021	0.005
	G150 insF151 W152R	L9	41.1471	0.122137	49.6915	0.0230759	-11.3085	5200	600	20	0.219	0.003	20.616	18.0871	59.5895	77.6766	-41.5024	0	-0.034	-0.266	0.046	-0.079	0.063	0.056	0.01	0.098	-0.05	0.027	-0.023	-0.012	-0.003	-0.011	0.025	-0.021	0.005
	F162 insY163 Q164	H4	34.9471	0.0378806	44.0479	0.0386365	-16.9521	6000	1000	23.0769	0.134107	0.004	27.3201	24.7912	54.3005	79.0917	-29.5094	-0.007	-0.047	-0.019	0.023	0.044	0.124	0.011	0.027	-0.017	0.009	-0.017	0.001	0.01	0.006	0.016	0.009	0.005	0.01
	delQ163 A163P	H4	49	0.235988	60.7	0.146233	-19	7200	600	27.6923	0.129	0.001	17.6	15.1	63.7	78.8	-48.5675	-0.007	-0.047	-0.019	0.023	0.044	0.124	0.011	0.027	-0.017	0.009	-0.017	0.001	0.01	0.006	0.016	0.009	0.005	0.01
-LUC +HLD variants	D37 insI38 P39	L2	50.9542	0.4	60.6991	0.0161294	-0.30093	190	10	0.730769	0.202185	0.002	20.6642	18.1461	59.662	77.8081	-41.5159	-0.059	-0.089	-0.012	0.14	-0.043	-0.047	0.093	-0.122	-0.018	0.003	-0.002	0.021	-0.035	0.001	-0.024	-0.046	0.027	0.003
	V26 insI27 L28	L1	42.5223	0.2	53.0352	0.0405563	-7.9648	146	9	0.561538	0.236226	0.004	38.9243	36.4062	41.7472	78.1534	-5.34099	-0.002	0.001	0.002	0.017	-0.013	0.012	0.107	0.018	0.007	-0.001	-0.004	-0.003	0.012	0.001	0.006	0.021	-0.002	0.008
	I62 insM63 P64	H1	46.5421	0.1	56.5798	0.0160614	-4.42017	190	20	0.730769	0.192232	0.003	29.176	26.6579	51.4989	78.1568	-24.841	0.023	-0.014	0.037	0.427	0.164	0.01	-0.134	-0.049	-0.121	0.008	0.001	0.02	-0.021	-0.023	0.004	-0.007	0.009	0.01
	P208 insK209 G210	L13	40.3984	0.1	47.5613	0.0342655	-13.4387	130	10	0.5	0.19997	0.004	33.377	30.8589	47.4186	78.2775	-16.5598	-0.137	-0.134	-0.068	0.208	-0.117	-0.125	-0.023	0	0.06	0.002	-0.006	0.018	-0.023	0.002	-0.018	-0.025	0.025	0.011
	K276 insK277 T278P	E8	48.8584	0.1	58.2111	0.0228741	-2.78885	75	9	0.288462	0.216653	0.003	16.7656	14.2475	63.1544	77.4019	-48.9069	0.099	-0.146	0.148	-0.129	-0.035	0.071	-0.1	0.002	0.231	-0.031	-0.019	0.033	-0.017	-0.003	0.004	-0.007	-0.001	0.035
	S89 insT90 Y91	L5	48.9701	0.175605	59.3001	0.0208909	-1.69993	107	6	0.411538	0.179145	0	12.649	10.1504	67.5086	77.6589	-57.3582	-0.269	-0.119	-0.114	-0.113	-0.049	-0.165	-0.011	0.058	-0.059	0.009	0.001	0.042	-0.023	-0.004	0.006	-0.011	-0.009	0.017
	E172 insT173 M174L	H5'	41.6679	0.1	47.9577	0.0438597	-13.0423	140	10	0.538462	0.140105	0	27.4326	24.9145	54.0626	78.9771	-29.1481	-0.078	-0.135	-0.041	0.482	-0.066	-0.053	-0.106	0.243	-0.015	-0.015	0.014	0.028	-0.025	-0.021	-0.016	-0.01	-0.02	0.019
	delA169	H5'	43.2	0.235988	49.5	0.0271325	-11.5	262	8	1.00769	0.148437	0.001	12.7159	10.1653	68.0142	78.1795	-57.8488	-0.003	0.024	0.067	-0.008	0.041	-0.001	-0.055	-0.092	-0.039	0.002	-0.044	-0.098	0.004	0.011	0.005	-0.005	0.014	0.009
	delW17	H0	42.9	0.4	53.7	0.0619335	-7.3	41	2	0.157692	0.222845	0.002	12.7996	10.249	66.9277	77.1767	-56.6787	-0.014	-0.015	0.003	-0.035	0.001	0.002	0.006	0.064	0.012	0.001	-0.004	0.005	0.005	0.002	0.008	0.006	0.009	-0.002
	delQ23 V23L	E1	43.4	0.235988	53.1073	0.0630311	-7.89274	108	1	0.415385	0.18708	0.001	9.07858	6.52801	70.9695	77.4975	-64.4415	-0.018	0.015	-0.035	-0.009	-0.006	-0.014	0.132	-0.021	0.025	-0.001	-0.004	-0.007	-0.004	-0.016	-0.002	0.07	0.011	0.008
	delL85	L5	50.3	0.235988	58.3	0.0768145	-2.7	71	3	0.273077	0.189568	0.003	24.1358	21.6069	56.407	78.0139	-34.8001	0.014	-0.011	0.024	-0.026	-0.009	-0.016	0.082	-0.026	0.02	0.005	0.002	0.017	-0.014	0.011	-0.003	-0.009	0.022	0.019
	delK149	L9	57.5	0.2	65.6	0.0333253	4.6	10	1	0.0384615	0.175105	0.002	14.3554	11.8048	66.0664	77.8712	-54.2616	0	-0.034	-0.266	0.046	-0.079	0.063	0.026	0.01	0.098	-0.018	-0.021	-0.042	0.01	0.008	0	0.016	0.014	0.018
	delL175	H5'	40.3	0.3	47.5	0.0346756	-13.5	13	1	0.05	0.15735	0.001	19.758	17.2075	61.1825	78.39	-43.975	-0.003	0.024	0.067	-0.008	0.041	-0.001	-0.055	-0.092	-0.039	0.003	0.007	0.021	0	0.003	-0.015	-0.018	0	0.007
	delL148	L9	46.7483	0.0914552	57.5425	0.0410289	-3.4575	17	3	0.0653846	0.180995	0	20.0584	17.5597	60.3372	77.897	-42.7775	0	-0.034	-0.266	0.046	-0.079	0.063	0.026	0.01	0.098	0.047	0.034	-0.049	-0.003	-0.012	-0.001	0.011	-0.001	-0.027
	delH41 K41Q	L2	52.9	0.2	61.04	0.05	0	107	9	0.411538	0.171	0.002	20	17.5	60.7	78.1	-43.1913	-0.016	-0.013	-0.008	0.02	0.03	-0.001	0.014	-0.077	0.026	-0.005	0.003	0.013	-0.003	-0.003	-0.001	-0.036	-0.005	-0.108
																		Same region
																		95%>x<5%	Top/bottom 5%
																		90%>x<90%	Top/bottom 10%

## Sheet: Figure2 (robotic screening)
Robotic screening of luciferase activity
171023_ASC_ancHLDRLuc_lib1_SP0081
17/10/23 02:06:13 PM
Reading	avg. time [s]	posCtrl0001 (A01)	Lu0003 (A02)	Lu0011 (A03)	Lu0019 (A04)	Lu0027 (A05)	Lu0035 (A06)	Lu0043 (A07)	Lu0051 (A08)	Lu0059 (A09)	Lu0067 (A10)	Lu0075 (A11)	Lu0083 (A12)	posCtrl0002 (B01)	Lu0004 (B02)	Lu0012 (B03)	Lu0020 (B04)	Lu0028 (B05)	Lu0036 (B06)	Lu0044 (B07)	Lu0052 (B08)	Lu0060 (B09)	Lu0068 (B10)	Lu0076 (B11)	Lu0084 (B12)	posCtrl0003 (C01)	Lu0005 (C02)	Lu0013 (C03)	Lu0021 (C04)	Lu0029 (C05)	Blank1 (C06)	Lu0045 (C07)	Lu0053 (C08)	Lu0061 (C09)	Lu0069 (C10)	Lu0077 (C11)	negCtrl0004 (C12)	negCtrl0001 (D01)	Lu0006 (D02)	Lu0014 (D03)	Lu0022 (D04)	Lu0030 (D05)	Lu0038 (D06)	Lu0046 (D07)	Lu0054 (D08)	Lu0062 (D09)	Lu0070 (D10)	Lu0078 (D11)	negCtrl0005 (D12)
1	0	8.191	12.99	5.966	108.8	-4.18	23.84	2911	224.9	-6.028	59.67	-15.24	46.88	71.99	9.644	336.1	175.6	504.6	1734	520.4	114.5	115.2	53.57	96.28	44.63	-13.27	91.69	22.28	161.5	50.86	159.1	180.3	60.58	168.9	-0.3355	-5.487	16.44	99.55	92.11	240.4	2856	-21.25	27.36	207.2	162.1	108.8	373.7	-20.96	4.125
2	0.22	58.08	16.09	39.18	27.63	6.448	-8.507	2713	167.2	13.04	69.87	2.173	1.962	34.01	22.29	329.2	117.7	496	1670	496.2	45.88	33.82	-15.81	-19.74	39.95	6.266	48.44	4.057	69.74	146.8	75.99	171.4	201.9	177.1	16.63	-19.18	9.117	132.2	218.7	251.6	2926	86.48	79.86	228	300.5	29.76	204.4	-5.441	-13.84
3	0.43	18.15	61.25	23.92	116.4	-9.087	7.458	2451	160.3	10.44	0.9841	-9.266	32.25	58.32	49.96	212.1	119.5	409.3	1968	428.8	106.4	29.69	2.238	34.8	1.466	71.47	37.92	30.5	204.4	195	157.7	34.56	223.8	262.5	-9.826	72.65	-24.24	69.9	71.84	195.2	3377	-8.331	52.92	330.3	196.6	156.9	125.8	-10.15	2.118
4	0.65	19.06	2.998	47.9	113.8	1.349	-16.88	2352	156.3	47.14	57.04	14.89	9.175	-1.033	78.5	203.8	136.3	515.8	1968	497.2	65.74	13.99	22.76	43.54	9.775	48.78	24.71	-1.385	216.7	53.5	128.6	63.32	171.2	328.9	-20.96	32.59	-7.986	27.79	193.8	128.2	2795	18.33	67.42	320.1	118.6	52.89	240.5	-3.734	-1.332
5	0.87	61.81	24.65	95.63	86.86	52.02	-2.551	2527	174.3	0.003436	110	12.62	6.689	-7.223	93.71	211.4	78.45	506.4	1934	453.5	190.4	10.92	-25.86	1.649	-3.3	45.28	96.71	44.13	205.9	51.3	94.86	87.99	213.2	80.01	-13.19	8.188	-6.692	248.1	29.1	395.9	2870	-12.68	115.6	220.6	178.9	248.4	180.5	-6.663	55.72
6	1.08	22.58	28.17	37.49	64.32	20.02	51.29	2045	208.4	7.764	42.86	21.43	46.85	122.4	43.33	211.1	137.1	454.7	1750	662.6	28.05	45.9	-7.595	54.7	9.393	119.1	36.58	38.96	233.2	181.4	62.88	194.4	185.3	122.5	-11.34	10.57	-5.047	54.69	28.96	274.3	2607	-25.72	86.07	245.3	157.4	19.96	213.2	10.07	14.84
7	1.3	55.27	21.49	13.53	93.7	30.02	29.4	2475	130	-9.302	51.23	-15.5	22.27	75.04	45.76	227.3	148.6	581.7	1507	700.2	150.8	52.45	24.64	59.04	-8.096	14.28	120	154	178.5	140.3	140.9	155.5	195.1	246.3	-5.073	29	3.711	25.84	97.06	234.9	3067	-22.2	51.41	195	241.7	70.44	250.5	6.562	-7.963
8	1.52	57.65	91.71	6.145	121.5	5.822	-18.62	2382	165.2	11.19	74.29	-14.78	13.62	48.55	57.33	222.8	106.3	553.3	1962	544	86.43	77.31	-18.46	36.76	160.1	32.2	208.6	64.61	270.7	144.4	116.1	98.53	267.8	213.1	28.69	14.63	8.4	74.22	121.8	222.2	3167	-10.49	50.59	307.9	231.6	74.13	335.1	-21.42	-25.89
9	1.74	53.52	57.53	-1.385	21.92	-8.81	35.61	2250	140.7	-15.41	71.81	-22.11	-16.05	26.23	83.93	268.8	184.5	389	1790	526.2	86.39	22.23	34.25	56.35	13.4	36.27	86.77	28.53	127	81.72	74.66	212.2	160.4	218.3	41.59	14.87	-2.597	130.7	72.19	149	2751	38.73	91.11	136.2	158.3	53.93	311.8	-10.98	-23.09
10	1.95	9.462	15.69	13.51	87.13	-11.35	239.9	1815	141.1	25.72	101.9	19.2	35.37	70.19	30.57	367.9	132	387.5	1744	547.6	109.9	28.19	-7.774	30.94	40.82	19.75	69.97	57.04	93.34	198.5	115.7	64.95	200.8	187.6	-21.58	-6.633	-6.969	41.88	17.71	283.7	3035	12.4	35.31	220.2	281	92.72	203.1	-26.7	-23.79
11	2.17	46.8	78.34	81.42	57.75	-0.1334	120.4	2181	225.4	9.703	66.69	-8.002	2.186	84.21	36.59	263.1	36.43	552	1771	557.7	97.33	24.9	12.41	52.5	22.68	45.31	39.7	7.738	178.5	46.21	100.4	254	152	178	3.848	-18.55	14.74	145.7	64.47	279.2	2676	-13.88	39.21	243	255.7	54.29	218.9	24.01	40.68
12	2.39	24.77	62.43	64.01	114	-4.936	-16.09	1844	262	-3.522	85.05	28.27	-16.29	28.62	59.02	119.5	39.56	439.9	1458	520.6	98.67	34.65	0.3487	181.3	6.308	95.39	78.53	79.71	212.1	183.1	129.9	125.7	166.8	302.3	-12.65	7.924	-23.75	16.82	50.16	191	2762	22.21	82.76	265.7	206.4	107.9	302.1	4.848	2.151
13	2.6	13.22	44.57	2.581	158.6	-10.19	-5.395	2054	250.2	90.88	-24.32	22.28	72.68	45.71	40.92	219.5	96	574.1	1829	466.3	62.16	28.13	6.969	24.51	24.55	0.1565	118.3	38.5	285.9	159.5	125	544.7	230.8	116.9	-16.41	63.87	1.385	46.01	24.04	252.2	2850	3.464	65.4	274.8	130.1	188.9	222.9	4.083	-8.712
14	2.82	25.79	31.27	-2.15	93.68	21.89	22.99	2237	153.9	36.56	67.63	-13.9	29.52	57.74	15.43	170.8	168.6	470.3	2022	603.7	113.2	53.61	36.53	1.444	-10.47	62.19	49.64	91.88	195.9	73.34	87.67	19.81	248.3	263.7	-25.05	13.13	-8.556	69.36	56.78	331.3	3375	-9.445	24.56	188.5	267.2	36.01	284	10.85	-27.86
15	3.05	1744	3503	13670	68.16	21.86	80640	15870	632.5	1404	103.3	1642	4428	810.9	6208	252	5092	1960	2011	1758	98.09	49.3	-14.62	73.2	1580	2837	130.4	5162	170.9	253	106.1	11460	19890	244	569.8	0.8831	35.89	86.67	5990	229.4	4206	192300	239.1	1720	2801	48.79	245.4	24420	11.04
16	3.27	8756	13930	76270	539.9	59.08	1111000	70040	689.4	16840	508.6	12570	29290	12440	34790	274.7	57420	12030	1795	13930	94.2	14.75	67.92	77.79	207.1	10250	63.89	32730	414.4	143.4	107.9	111600	133200	646.4	7976	52.6	89.33	153.6	29700	171.7	12700	1831000	99.14	11910	14920	70.19	351.1	204500	18.56
17	3.48	12710	17820	88190	982.1	146.9	1956000	81670	643.4	24780	764.6	16770	34400	20140	44190	262.1	105200	18070	1812	21180	192.7	74.34	43.62	69.84	217.6	16180	108.1	36740	522.2	210.1	58.14	161100	158600	681.6	10220	67.34	6.113	123.5	34030	279	14060	2657000	159.9	17100	18680	103.6	366.5	268300	44.77
18	3.7	13500	18680	89210	1046	197.9	2306000	81780	788.3	26470	652.8	17140	33020	23510	44750	330.7	135300	19390	1815	24410	182.4	86.23	134.5	89.92	235.8	17730	88.8	35650	286.3	117	194.8	174700	167500	541.3	11690	100.4	47.57	113.8	35950	251.1	16030	2923000	136.3	18080	21250	109.2	343.6	281900	65.92
19	3.92	13540	20100	92880	876.8	189.9	2451000	82080	541.6	28130	600.2	16710	34240	25110	43800	383.1	154400	21190	1665	27740	202.1	111	108.4	149.3	250.4	18920	92.45	37560	356	215.5	144	177500	172500	629.2	11870	160.8	92.75	107.2	37130	276.4	16620	3067000	131.2	18210	21670	161.2	296.9	295300	32.94
20	4.14	13700	18500	95390	1152	143.5	2533000	85220	584.3	27040	735.8	17850	35480	24970	45420	269.2	170200	21270	2333	28790	100	52.67	109.8	119.7	261.6	19540	97.54	37220	283.1	173.3	199.2	175900	174600	657.8	11250	140.8	98.9	115.8	39450	334.4	16490	3367000	150.4	19500	23980	188	502.6	297200	64.59
21	4.36	13790	19010	94590	955.9	268.8	2557000	82080	659.2	26210	706.8	17320	33320	25340	46080	228	176600	21160	2209	31040	170.7	210.4	14.77	119.8	263.2	18730	127.9	36170	529.8	92.29	362.5	179500	177000	522	12110	49.22	75.8	79.28	39410	406	16440	3423000	99.96	19510	23140	147.1	278.4	300100	90.08
22	4.57	14250	19630	95180	1029	299.4	2568000	84980	685.3	27390	776	17890	35350	24700	45850	289.3	182200	22020	2134	32750	225.4	89.72	212.9	97.97	325.3	18460	156.1	37250	423	172.3	248.3	181800	184700	562.2	11960	97.23	113.2	193	40430	381.4	16880	3478000	143.8	19070	24900	115.8	326	299800	50.07
23	4.79	13790	19640	94630	1183	235.9	2596000	84590	722.9	27170	714.4	17780	35010	25180	47880	186.4	185500	21640	1955	33610	210.4	100.1	86.65	125.6	260.9	19680	104.8	36230	527.4	147.6	130.1	178500	188200	946.9	12670	119	98.22	106	41990	311.9	17410	3556000	139.8	19860	24540	103.8	374.7	304900	97.58
24	5.01	13740	20320	97840	963.6	109.2	2604000	83790	554.9	28160	630	19160	36130	25680	45770	195.6	188900	21610	2018	35530	116.6	169.6	158.7	105.6	321.1	18700	105.8	38350	475.7	236.5	234.5	184800	189400	571.2	12410	181.7	80.87	149.1	41570	252.9	18280	3603000	68.91	19490	26560	145.3	358.1	304600	68.43
25	5.22	13900	19690	96200	1130	352.2	2607000	85390	704.6	27350	609.9	18700	33510	25310	45640	301.4	188400	21370	1960	35460	208.3	91.07	103.6	159.3	185.7	18670	112.4	37810	755.6	99.05	304.1	182800	192800	752.8	13400	94.6	181.1	172.2	43760	402.9	18920	3623000	207.3	19930	27240	194.4	474.9	310300	42.27
26	5.44	14000	19520	97070	1043	361.2	2618000	82910	794.3	28090	565.4	18640	34000	26350	45430	361.4	190500	21870	1979	35990	161.3	130	125.2	175.3	381.7	19880	234.6	36290	545.2	324.1	274.4	184100	190700	613.9	12780	218.4	116.5	225.1	42410	330.7	18930	3662000	98.51	18900	27200	170.3	411.3	314900	93.21
27	5.66	13750	19800	93800	1015	278.8	2617000	86110	817.7	28140	909.8	17760	33940	26020	45720	342.2	192000	22470	2084	37850	223.4	162.1	69.59	172.8	259.3	19800	202.2	36560	475.1	140.2	394.9	186800	192300	981.2	12570	181.6	47.69	152.9	43170	238.3	18740	3700000	193.8	19330	26840	194.3	365.9	315400	33.56
28	5.87	14460	19610	97700	904.8	214	2629000	85340	623	27540	786.5	19410	34510	26880	45920	257.1	196600	21860	1915	39160	57.39	147.4	95.07	193	193.8	19550	70.17	36890	536.8	353.5	203.1	183400	191700	437.6	13480	160.4	164.7	81.73	45380	406.8	18510	3745000	180	19350	27730	180.6	457.7	312000	58.24
29	6.09	13110	19490	100500	855.9	191.7	2630000	85410	710.1	27490	858	19610	34410	24980	44490	325.2	195600	21310	1838	38630	213.4	144.1	115	108.7	349.1	20070	197.9	36320	443.6	182.2	138.6	186600	195800	640.2	13500	145.6	103.3	255.8	46030	331.3	18550	3778000	169.7	20150	28370	225.1	457.1	319500	32.19
30	6.31	14130	19360	96360	840.8	267.8	2619000	87980	635.1	28910	760.3	19180	36010	26070	47220	394.8	192400	22300	1888	39320	271.7	118.2	146.1	127.9	256.3	19810	81.38	36660	440.2	222.9	186.3	183700	196400	591.9	13370	99.37	127.7	112.4	47110	254	19530	3796000	288.4	19020	29370	236	408.2	317700	42.43
31	6.52	14080	19550	96660	1009	240.6	2634000	84380	774.3	28660	775.7	18430	34500	26580	47160	316.6	197100	24250	2335	41340	200.7	60.48	28.71	173.7	249.3	19620	96.41	36680	529.2	269.2	361	187400	197000	736.5	12370	83.13	76.45	150.3	48280	280.4	19030	3834000	304.5	18930	30380	335.5	237.8	318900	35.62
32	6.74	14980	19910	97030	815.1	378.7	2641000	86300	592.4	27880	780.8	18040	34850	26130	48340	262.5	195100	21600	2303	39190	204.4	181.2	115.3	110.4	246.8	19050	202.3	36880	405.4	141.4	230.2	186200	199200	843.7	13680	147.6	98.76	122.1	46140	268.9	18480	3860000	173.5	19730	29450	159	362.8	320200	66.67
33	6.96	13770	19260	96890	1075	271.1	2638000	86760	645.5	28470	835.8	19430	34130	26600	47090	171.9	194800	22320	2009	40660	278.6	106.3	37.5	175	182.7	20400	221.7	37040	414.3	237.6	200.6	189900	201700	501.2	13300	287.6	179.8	78.3	48570	446.9	19100	3885000	216	19520	30080	162.4	415.2	318100	131
34	7.17	14570	20120	99430	1380	156.4	2635000	84330	742.4	27680	714.2	18830	33640	27040	45520	328.8	193400	21590	1721	41970	179.8	166.5	71.1	109.6	377.9	19180	146.3	37860	371.1	187.6	350.2	185800	201200	699.9	13070	116.6	76.18	129.8	47720	306.4	18940	3926000	115.8	20640	30640	190.5	555.9	320600	41.57
35	7.39	14320	20310	99540	925.5	190.1	2628000	86530	679.8	28420	893.1	18760	34180	27870	49500	275	199400	21650	2055	42850	168.5	172.5	179.6	125.6	263.1	19170	220.8	37370	457.3	191.3	236.6	188900	202800	631.7	13470	211.8	161.4	211	47590	298.1	20760	3915000	187.4	19630	32410	255.4	580.9	321900	77.3
36	7.61	13860	19200	99450	1027	282.8	2633000	86360	923.5	28490	815.4	18850	34450	26920	48320	321.9	195600	21670	2153	42400	235	161.7	129	251.8	259.8	19930	49.19	37470	675.2	259.7	343.2	190000	205200	667.1	13480	159.9	84.31	137	48890	405.1	19350	3956000	114.5	20500	31050	156.1	504.9	322500	106.1
37	7.82	14680	19760	97820	966.5	340.8	2629000	87270	699.4	28210	637.9	18890	34740	26580	47070	335.3	195800	22290	1730	43810	222.9	105.5	19.48	86.39	319.8	19180	203.2	38410	349.2	226.3	308.4	191400	204300	540.6	13240	185.3	117.9	195.4	49810	373.1	19230	3979000	111.1	20370	30460	173.7	553.7	322900	307
38	8.04	14510	20080	96950	1123	92.35	2652000	86600	868.3	28640	893.3	19700	34510	27080	46540	445.1	194600	23010	2232	44070	131.1	123.3	131.1	189.2	388.6	20390	126.6	36340	394.9	106.1	228	187500	204100	674.6	14400	145.6	51.1	111.6	49700	431.7	18690	4014000	226.5	18950	32370	141.4	354	323200	133.1
39	8.26	14340	20010	99600	1175	390.1	2640000	84580	853.6	29010	893.5	18740	33810	26010	47260	367.2	197400	22070	1775	44390	213.6	136.9	46.94	250.5	246.9	20120	36.37	37450	247.9	135.4	247.8	188200	206900	535.1	13720	195.4	52.06	260.3	49630	278.4	20780	4029000	166.3	20520	32610	173.8	401.4	325600	122
40	8.47	13650	19400	97070	1015	162.1	2628000	86470	1070	28350	660.4	20260	33650	26750	47610	325.4	197700	23070	2095	45550	123.5	183.2	150.1	90.69	208.5	18590	246	36810	712.8	193.1	277.6	190800	208100	569.1	13330	105.9	196.6	127.4	50410	478.8	19680	4041000	171.6	20610	32960	159.6	329.1	320800	118
41	8.69	14590	19690	98030	941.9	238.4	2620000	85650	793.2	27660	552.9	18190	36010	26530	45660	285.7	195500	22740	1556	46160	222	185.1	32.27	138	296.1	19990	158.1	37700	489.3	194.5	156.3	189000	212700	735.9	13950	127.7	184.3	174.2	51310	213.2	19450	4062000	105.4	21080	32570	150.1	419.1	326700	76.77
42	8.91	14150	18460	99330	1235	207.4	2628000	87450	981.2	29170	958.8	18320	34260	27770	48860	434.6	202300	22990	1869	47040	175	125.7	128	176.6	278	20070	209.5	36270	435.8	271.1	271.4	189200	204500	717.6	14090	76.01	113.9	107.2	50220	397.4	20790	4092000	214.7	19890	34120	150.1	604.2	327400	88.6
43	9.12	13370	19260	98590	876.1	274	2634000	86220	597.6	28430	607.7	19330	35660	27230	46690	453.2	196700	22560	2142	46130	141.6	144.7	40.86	165.3	266.3	20450	120	38520	489	63.84	445.4	186400	208400	615.7	15170	139.4	85.42	105.5	51180	360.3	21940	4106000	175.8	19580	34170	196.5	552	327600	88.66
44	9.34	14160	20160	99750	1088	295.9	2623000	86950	902.6	28700	685.8	19400	33740	28340	47430	241	197500	23550	2079	46190	141.5	282.7	97.25	89.42	378.5	20280	117.6	36660	670.5	193.6	269.5	191100	214500	706	14380	153.8	150.9	234.8	51900	381.3	21120	4127000	169.3	20370	33180	183.9	491.8	327800	51.87
45	9.56	13860	19750	100600	1047	480.2	2626000	87000	725.6	28040	787.2	18980	33780	28070	50140	347.9	197100	23030	1773	46000	187.1	102.8	68.85	250.5	313.6	20660	107	37630	399.3	264.4	143.7	187300	213100	782.5	13710	156	164.2	126.7	52560	520.9	20720	4128000	103.7	19910	33240	152.5	668.8	329000	101.7
46	9.78	15130	18700	99690	1283	321	2616000	87730	697.8	28980	857.3	18150	34660	27300	48190	228.8	199000	22900	1863	47570	238	103.9	53.11	84.89	293.7	20210	135	37360	410.6	193.3	57.83	192400	210700	805.1	13950	226.7	195.4	165.1	51770	415.9	19980	4146000	233.9	20790	34170	201.3	386	322700	-5.695
47	9.99	14230	19130	100400	877.7	272	2623000	86480	957.9	29400	729.8	18910	34280	27380	47440	273.5	201900	22190	2031	47440	181	156.6	98.04	123.8	281.7	20840	161	36520	558	211.3	265.2	189700	214100	642.3	13280	115.4	95.86	210.7	53110	401.6	20640	4162000	168.4	20000	34140	220.2	464.3	328600	71.53
48	10.21	14840	19620	100800	849.9	261.9	2613000	87270	761.4	28060	506.2	19490	34020	27360	48590	301.6	194900	22970	2162	49810	135.8	108.1	153.5	229.2	277	20550	178	38570	441.8	294.6	197.2	189400	210900	549.9	15200	106	94.6	127.1	52970	429.8	21330	4191000	273.1	19870	33650	158.4	257.5	327400	84.44
49	10.43	15100	19870	98110	1115	452.3	2617000	88030	738.3	29190	994.7	18330	34040	27180	48640	298.3	197600	23050	2083	50900	144.7	241.3	104.5	283.7	266.9	21300	94.72	38330	340.9	227.8	241.5	191400	214100	660.3	13900	45.77	24.96	217	54810	421	21630	4213000	130.7	20630	35540	111.9	466.4	325500	149.3
50	10.64	15060	19820	96590	1096	265.8	2615000	86490	653.6	27930	651	19360	33930	27870	47340	388.1	195700	22430	1992	49940	119.2	113.3	119.9	131.4	362.3	20070	182.3	38130	389.9	241.2	318.6	189800	212300	680.8	13350	231.1	103.4	173.8	54440	485.1	21000	4214000	165.8	19970	35530	196	409.2	325200	44.7
[truncated: 2,008 more columns]

## Sheet: Figure2 (manual screening)
Manual measurement of dehalogenase activity																												Manual measurement of luciferase activity
Insertion variants														Deletion variants														Insertion variants
Plate1														Plate1														Plate 1
	1	2	3	4	5	6	7	8	9	10	11	12			1	2	3	4	5	6	7	8	9	10	11	12		Well	Cont.	CH	Temp	Intervals	2	3	4	5	6	7	8	9	10	11	12	13	14	15	16	17	18
A	0.798	0.8	0.789	0.812	0.391	0.833	0.388	0.964	0.319	0.973	0.976	0.322		A	0.759	0.309	0.365	0.807	0.301	0.294	0.259	0.792	0.778	0.336	0.35	0.524				t		0	0.5	1	1.5	2	2.5	3	3.5	4	4.5	5	5.5	6	6.5	7	7.5	8	8.5
B	0.799	0.984	0.92	0.265	0.848	0.989	0.999	0.985	0.27	0.383	0.98	0.804		B	0.745	0.899	0.213	0.239	0.684	0.916	0.289	0.887	0.833	0.246	0.895	0.324		A01	X1	1	0	100	100	100	100	104	154	100	104	106	100	100	100	102	98	98	100	106	102
C	0.26	0.251	0.258	0.265	0.933	0.312	0.249	0.949	0.979	1.136	0.297	0.811		C	0.792	0.895	0.44	0.898	0.503	0.896	0.227	0.436	0.237	0.865	0.869	0.278		A02	X9	1	0	108	108	112	110	124	110	106	108	112	116	108	112	110	114	104	120	110	108
D	0.275	0.291	0.95	0.971	0.991	0.257	0.286	0.97	0.301	1.14	0.98	0.558		D	0.214	0.247	0.902	0.888	0.883	0.358	0.237	0.237	0.262	0.254	0.259	0.761		A03	X17	1	0	128	116	122	128	128	132	122	132	126	116	134	110	118	106	126	116	130	116
E	0.814	0.625	0.306	1	0.997	1.133	0.283	0.901	0.259	0.27	0.968	0.303		E	0.761	0.883	0.222	0.237	0.227	0.905	0.879	0.885	0.248	0.858	0.253	0.258		A04	X25	1	0	118	122	124	128	140	118	118	130	108	118	118	120	118	106	116	124	118	120
F	0.372	0.986	0.389	0.26	0.297	0.966	0.263	0.936	1.145	0.936	0.946	0.303		F	0.768	0.219	0.91	0.504	0.881	0.899	0.844	0.521	0.317	0.259	0.261	0.256		A05	X33	1	0	206	198	212	220	208	202	186	188	216	228	198	192	214	198	184	224	188	198
G	0.764	0.953	0.929	0.264	0.262	0.865	0.955	1.103	0.956	0.297	0.95	0.79		G	0.866	0.888	0.508	0.228	0.879	0.233	0.697	0.309	1.026	0.299	0.898	0.768		A06	X41	1	0	1716	1858	1758	1892	1812	1812	1936	1862	1780	1848	1820	1824	1794	1812	1778	1886	1808	1834
H	0.775	0.809	0.279	0.557	0.801	0.286	0.535	0.499	0.81	0.277	0.777	0.785		H	0.183	0.21	0.479	0.24	0.795	0.78	0.225	0.752	0.289	0.779	0.301	0.777		A07	X49	1	0	506	546	576	542	560	548	536	486	572	588	546	542	590	504	512	492	540	560
																												A08	X57	1	0	1000	934	970	1044	956	902	994	984	964	1034	936	950	854	904	976	1034	990	962
Plate2														Plate2														A09	X65	1	0	634	680	694	660	682	654	650	698	662	638	640	694	644	702	658	654	640	624
	1	2	3	4	5	6	7	8	9	10	11	12			1	2	3	4	5	6	7	8	9	10	11	12		A10	X73	1	0	580	536	510	556	558	510	524	480	526	540	572	508	552	570	536	500	552	550
A	0.747	0.267	0.771	0.463	0.323	0.409	0.377	0.808	0.515	0.945	0.928	0.757		A	0.761	0.225	0.224	0.241	0.193	0.206	0.21	0.797	0.774	0.398	0.229	0.788		A11	X81	1	0	274	246	240	302	260	296	280	320	258	262	322	316	272	274	276	266	278	284
B	0.743	0.929	0.343	0.721	0.812	0.934	0.934	0.624	0.945	0.793	0.712	0.774		B	0.761	0.215	0.939	0.191	0.192	0.197	0.274	0.932	0.22	0.206	0.879	0.811		A12	X89	1	0	246	280	282	228	272	266	274	274	258	280	296	260	238	272	290	278	296	274
C	0.338	0.431	0.925	0.935	0.963	0.946	0.565	0.909	0.954	0.967	0.953	0.505		C	0.194	0.913	0.924	0.334	0.928	0.259	0.927	0.2	0.317	0.207	0.22	0.265		B01	X2	1	0	100	98	98	98	102	98	98	100	100	100	100	106	98	100	98	96	102	100
D	0.345	0.742	0.298	0.316	0.973	0.434	0.966	0.959	0.458	0.986	0.583	0.784		D	0.197	0.235	0.883	0.907	0.931	0.933	0.898	0.206	0.22	0.884	0.235	0.77		B02	X10	1	0	136	126	130	130	140	124	126	124	128	146	114	126	126	122	126	142	124	136
E	0.386	0.933	0.3	0.958	0.934	0.952	0.962	0.854	0.472	0.979	0.458	0.539		E	0.185	0.208	0.828	0.93	0.191	0.22	0.924	0.23	0.909	0.406	0.228	0.232		B03	X18	1	0	154	146	144	144	142	140	150	132	154	134	144	140	146	142	136	132	128	138
F	0.759	0.282	0.327	0.651	0.359	0.911	0.495	0.938	0.948	0.961	0.951	0.4		F	0.446	0.878	0.186	0.893	0.933	0.238	0.291	0.296	0.912	0.92	0.216	0.224		B04	X26	1	0	132	118	122	122	122	136	146	120	116	122	116	126	130	120	118	122	118	124
G	0.436	0.284	0.929	0.321	0.944	0.926	0.46	0.924	0.445	0.965	0.551	0.798		G	0.376	0.26	0.472	0.194	0.939	0.929	0.26	0.933	0.393	0.924	0.215	0.762		B05	X34	1	0	2188	2210	2240	2192	2302	2086	2070	2214	2202	2086	2246	2150	2242	2240	2124	2272	2146	2094
H	0.805	0.919	0.921	0.384	0.96	0.444	0.937	0.441	0.445	0.555	0.956	0.801		H	0.516	0.768	0.447	0.445	0.288	0.777	0.191	0.763	0.793	0.215	0.219	0.785		B06	X42	1	0	870	870	886	858	992	922	914	876	870	896	868	848	834	910	870	906	830	924
																												B07	X50	1	0	408	410	460	404	402	406	368	398	388	386	398	370	344	422	398	386	360	368
Plate3														Plate3														B08	X58	1	0	1178	1266	1292	1230	1152	1212	1316	1230	1248	1276	1222	1268	1240	1242	1242	1282	1216	1230
	1	2	3	4	5	6	7	8	9	10	11	12			1	2	3	4	5	6	7	8	9	10	11	12		B09	X66	1	0	700	644	670	694	660	712	694	726	648	646	736	718	712	726	674	750	686	698
A	0.736	0.473	0.745	0.406	0.753	0.727	0.511	0.415	0.78	0.911	0.936	0.879		A	0.763	0.471	0.686	0.68	0.324	0.325	0.792	0.761	0.399	0.447	0.337	0.33		B10	X74	1	0	538	522	502	494	534	552	526	486	536	496	466	498	480	508	482	522	482	496
B	0.737	0.886	0.472	0.473	0.762	0.917	0.921	0.574	0.887	0.488	0.454	0.902		B	0.761	0.3	0.423	0.936	0.934	0.948	0.933	0.3	0.307	0.299	0.913	0.298		B11	X82	1	0	376	406	360	412	392	400	362	394	378	394	410	420	350	432	414	380	356	426
C	0.392	0.468	0.946	0.53	0.507	0.558	0.458	0.9	0.894	0.807	0.446	0.89		C	0.287	0.933	0.635	0.396	0.349	0.945	0.917	0.928	0.923	0.907	0.321	0.296		B12	X90	1	0	286	258	270	284	276	254	244	286	298	258	316	334	296	270	300	286	270	300
D	0.381	0.912	0.632	0.876	0.635	0.919	0.956	0.91	0.899	0.47	0.829	0.808		D	0.28	0.959	0.306	0.944	0.313	0.684	0.937	0.302	0.329	0.378	0.91	0.297		C01	X3	1	0	98	102	98	98	98	120	98	98	100	98	102	98	98	98	98	96	102	98
E	0.753	0.439	0.858	1.062	0.899	0.635	0.874	0.892	0.93	0.525	0.454	0.436		E	0.359	0.288	0.938	0.291	0.947	0.29	0.318	0.428	0.93	0.914	0.389	0.302		C02	X11	1	0	154	158	164	164	144	166	146	150	148	154	136	156	162	156	148	164	148	156
F	0.742	0.961	0.904	1.143	0.472	0.917	0.907	0.491	0.608	0.787	0.433	0.449		F	0.791	0.31	0.958	0.291	0.695	0.936	0.315	0.931	0.921	0.307	0.362	0.301		C03	X19	1	0	190	186	188	142	182	156	174	160	158	190	172	176	186	164	168	196	176	174
G	0.426	0.61	0.912	0.521	0.936	0.451	0.935	0.891	0.578	0.485	0.938	0.789		G	0.692	0.941	0.379	0.296	0.306	0.929	0.312	0.323	0.323	0.299	0.384	0.774		C04	X27	1	0	250	250	292	262	236	246	264	280	264	272	220	258	256	266	280	260	268	266
H	0.883	0.906	0.842	0.477	0.79	0.411	0.46	0.533	0.434	0.928	0.896	0.778		H	0.335	0.81	0.307	0.419	0.306	0.791	0.768	0.783	0.26	0.338	0.423	0.788		C05	X35	1	0	1190	1162	1188	1224	1166	1070	1192	1112	1152	1170	1128	1114	1146	1170	1188	1128	1160	1154
																												C06	X43	1	0	418	428	392	438	372	376	420	424	432	454	386	440	448	374	386	422	442	446
Plate4														Plate4														C07	X51	1	0	380	456	472	438	458	408	434	430	466	420	452	398	382	458	446	450	438	464
	1	2	3	4	5	6	7	8	9	10	11	12			1	2	3	4	5	6	7	8	9	10	11	12		C08	X59	1	0	2362	2442	2328	2376	2400	2306	2354	2332	2378	2300	2306	2386	2264	2272	2300	2218	2250	2286
A	0.801	0.537	0.802	0.455	0.793	0.834	0.833	0.492	0.797	0.879	0.907	0.468		A	0.986	0.464	0.386	0.663	0.761	0.354	0.277	0.778	0.237	0.411	0.789	0.782		C09	X67	1	0	882	906	884	914	908	830	892	876	918	890	944	900	846	874	936	900	876	950
B	0.771	0.889	0.483	0.947	0.955	0.915	0.924	0.895	0.541	0.358	0.466	0.663		B	1.275	0.338	0.337	0.347	0.36	0.916	0.906	0.909	0.798	0.317	0.852	0.813		C10	X75	1	0	436	436	442	442	440	474	434	494	426	498	470	482	456	406	462	464	450	430
C	0.454	0.972	0.511	0.655	0.569	0.948	0.51	0.963	0.501	0.491	0.443	0.834		C	0.292	0.329	0.918	0.353	0.348	0.376	0.417	0.368	0.371	0.86	0.858	0.783		C11	X83	1	0	358	352	336	344	400	358	374	338	386	376	370	332	396	358	394	386	388	358
D	0.473	0.967	0.539	0.698	1.018	0.969	0.978	0.684	0.524	0.525	0.607	0.83		D	0.282	0.375	0.908	0.342	0.572	0.898	0.359	0.57	0.777	0.298	0.301	0.362		C12	X91	1	0	324	272	310	310	290	310	298	344	292	314	292	320	270	302	294	338	310	306
E	0.829	0.964	0.541	0.661	0.992	0.995	0.995	0.899	0.73	0.997	0.926	0.448		E	0.378	0.32	0.913	0.358	0.354	0.349	0.383	0.463	0.311	0.301	0.281	0.29		D01	X4	1	0	152	146	142	132	138	158	180	168	158	144	150	156	136	136	148	130	142	132
F	0.474	0.954	0.963	0.536	0.983	0.548	0.986	0.918	0.57	0.542	0.504	0.478		F	0.216	0.925	0.339	0.334	0.358	0.356	0.366	0.9	0.885	0.314	0.332	0.293		D02	X12	1	0	218	184	210	224	210	230	234	242	236	224	258	216	236	210	222	228	218	242
G	0.527	0.925	0.526	0.951	0.996	0.501	0.57	0.939	0.532	0.539	0.503	0.775		G	0.723	0.313	0.929	0.332	0.358	0.553	0.87	0.923	0.352	0.299	0.293	0.779		D03	X20	1	0	206	180	180	200	214	196	192	174	200	186	184	188	186	184	190	192	160	210
H	0.772	0.787	0.793	0.579	0.797	0.798	0.595	0.798	0.79	0.577	0.511	0.779		H	0.366	0.341	0.35	0.955	0.356	0.844	0.327	0.532	0.293	0.548	0.774	0.787		D04	X28	1	0	376	346	352	378	370	362	344	336	362	358	364	366	364	354	364	420	364	356
																												D05	X36	1	0	610	564	614	628	648	612	622	644	688	628	664	606	648	580	630	626	566	632
Plate5														Plate5														D06	X44	1	0	238	264	272	262	258	226	248	292	240	248	254	234	270	236	268	254	254	268
	1	2	3	4	5	6	7	8	9	10	11	12			1	2	3	4	5	6	7	8	9	10	11	12		D07	X52	1	0	492	442	466	506	464	500	536	540	516	462	476	512	512	442	488	476	476	500
A	0.808	0.236	0.838	0.846	0.836	0.839	0.272	0.218	0.838	0.838	1.004	0.984		A	0.744	0.707	0.739	0.769	0.765	0.486	0.479	0.336	0.757	0.335	0.774	0.713		D08	X60	1	0	6036	5810	5732	6002	5828	5850	5762	5966	5948	5690	5844	5978	6018	5876	5880	5982	5844	5852
B	0.807	0.996	0.253	0.406	0.295	1.021	0.218	0.195	0.994	0.306	0.984	0.829		B	0.722	0.292	0.415	0.846	0.849	0.839	0.322	0.778	0.82	0.86	0.313	0.291		D09	X68	1	0	1382	1432	1446	1480	1446	1530	1410	1444	1452	1476	1320	1374	1426	1400	1462	1362	1474	1390
C	0.237	0.4	0.457	1.012	0.245	1.018	0.722	1.015	0.21	0.313	0.268	0.842		C	0.287	0.608	0.812	0.829	0.431	0.31	0.834	0.495	0.68	0.316	0.313	0.42		D10	X76	1	0	662	606	636	638	594	652	640	612	650	630	616	660	630	636	672	654	646	640
D	0.226	0.282	1	0.992	0.93	0.83	0.998	0.987	0.203	0.232	0.849	0.835		D	0.273	0.307	0.832	0.822	0.83	0.302	0.637	0.817	0.331	0.798	0.585	0.734		D11	X84	1	0	608	612	644	654	620	638	566	688	638	630	656	640	710	616	626	650	632	674
E	0.213	0.228	1.004	0.406	0.239	0.917	0.211	0.237	0.25	0.978	0.197	0.209		E	0.268	0.4	0.827	0.289	0.395	0.823	0.31	0.825	0.827	0.406	0.819	0.293		D12	X92	1	0	538	498	474	464	462	482	468	504	546	434	568	578	494	478	522	524	474	480
F	0.234	0.219	0.986	0.99	0.905	0.976	0.929	0.551	0.205	0.302	0.96	0.199		F	0.732	0.69	0.31	0.83	0.318	0.298	0.827	0.3	0.835	0.806	0.826	0.289		E01	X5	1	0	164	168	152	192	178	180	178	170	164	176	162	172	156	158	148	156	174	170
G	0.231	0.976	0.978	0.975	0.2	0.207	0.251	0.193	0.241	0.837	0.215	0.849		G	0.389	0.308	0.427	0.285	0.354	0.812	0.833	0.846	0.855	0.722	0.308	0.75		E02	X13	1	0	182	188	194	170	188	152	180	172	184	172	162	182	172	164	190	168	192	178
H	0.712	0.835	0.383	0.839	0.235	0.838	0.82	0.838	0.842	0.359	0.824	0.848		H	0.77	0.427	0.293	0.791	0.327	0.383	0.74	0.752	0.342	0.731	0.749	0.77		E03	X21	1	0	132	114	132	130	138	138	144	136	122	124	132	144	136	140	150	142	132	140
																												E04	X29	1	0	246	238	190	240	210	216	226	268	218	228	218	212	178	244	230	224	202	222
Plate6														Plate6														E05	X37	1	0	450	458	468	428	490	492	442	418	454	450	426	468	488	424	474	430	452	488
	1	2	3	4	5	6	7	8	9	10	11	12			1	2	3	4	5	6	7	8	9	10	11	12		E06	X45	1	0	340	364	372	338	408	368	348	348	350	372	368	358	360	400	382	368	348	352
A	0.815	0.295	0.818	0.829	0.842	0.284	0.269	0.309	0.835	0.321	0.337	0.834		A	0.806	0.812	0.452	0.474	0.791	0.373	0.735	0.615	0.533	0.536	0.444	0.483		E07	X53	1	0	6042	5958	6194	6022	6066	6124	6070	5800	5912	5806	5910	5978	5712	5814	5710	5832	5788	5922
B	0.832	0.997	0.98	0.22	0.995	0.965	0.219	0.991	0.245	0.993	0.365	0.237		B	0.803	0.426	0.404	0.923	0.519	0.353	0.568	0.373	0.898	0.867	0.348	0.775		E08	X61	1	0	3282	3238	3314	3232	3334	3390	3170	3266	3202	3228	3138	3228	3318	3284	3184	3344	3164	3152
C	0.227	0.994	1.01	0.979	0.25	0.236	0.306	0.881	0.329	0.238	0.421	0.965		C	0.426	0.598	0.334	0.34	0.396	0.893	0.887	0.837	0.371	0.394	0.344	0.896		E09	X69	1	0	952	964	940	934	868	874	906	950	834	954	914	958	906	888	894	918	986	936
D	0.231	0.987	0.987	1.006	0.255	0.27	0.983	0.993	0.991	0.414	0.963	0.233		D	0.43	0.429	0.377	0.341	0.417	0.512	0.379	0.683	0.363	0.363	0.873	0.803		E10	X77	1	0	598	550	530	596	576	484	578	570	530	560	576	586	536	574	570	574	540	548
E	0.831	0.978	0.977	0.211	0.294	0.93	0.986	0.988	0.513	0.492	0.221	0.22		E	0.386	0.399	0.495	0.895	0.47	0.655	0.491	0.441	0.747	0.355	0.663	0.326		E11	X85	1	0	374	428	376	380	378	414	358	404	386	446	426	416	450	386	412	432	422	410
F	0.826	0.973	0.482	0.986	0.997	0.235	0.363	0.51	0.295	0.249	0.97	0.221		F	0.676	0.414	0.917	0.906	0.311	0.763	0.314	0.922	0.807	0.907	0.859	0.351		E12	X93	1	0	304	324	324	256	356	300	278	290	286	310	320	288	304	316	262	356	322	292
G	0.392	0.321	0.954	0.397	0.767	0.973	0.977	0.222	0.958	0.977	0.98	0.821		G	0.402	0.38	0.931	0.913	0.726	0.648	0.906	0.902	0.347	0.897	0.914	0.798		F01	X6	1	0	140	132	138	138	138	124	130	134	142	144	128	130	140	146	140	126	144	138
H	0.329	0.782	0.82	0.849	0.828	0.246	0.749	0.814	0.831	0.821	0.308	0.819		H	0.402	0.605	0.773	0.52	0.786	0.792	0.389	0.795	0.395	0.614	0.579	0.79		F02	X14	1	0	154	156	154	168	158	180	154	154	152	156	160	150	174	160	154	140	164	150
																												F03	X22	1	0	136	140	128	128	144	140	138	120	120	146	124	132	132	132	132	130	138	124
Plate7														Plate7														F04	X30	1	0	208	202	206	194	210	216	202	196	194	208	202	190	172	188	212	190	204	212
	1	2	3	4	5	6	7	8	9	10	11	12			1	2	3	4	5	6	7	8	9	10	11	12		F05	X38	1	0	318	336	300	304	324	320	288	326	324	342	300	318	286	256	344	266	316	282
A	0.798	0.74	0.792	0.245	0.768	0.483	0.449	0.332	0.211	0.294	0.785	0.787		A	0.764	0.172	0.793	0.799	0.8	0.802	0.183	0.668	0.574	0.179	0.784	0.566		F06	X46	1	0	280	270	258	274	282	250	268	248	278	264	274	262	272	252	264	236	274	238
B	0.784	0.272	0.67	0.942	0.942	0.64	0.879	0.705	0.837	0.307	0.68	0.382		B	0.756	0.186	0.767	0.161	0.218	0.311	0.911	0.252	0.913	0.792	0.167	0.795		F07	X54	1	0	2134	2130	2142	1976	2152	2086	2086	2002	2080	2112	2098	2092	2082	2062	2074	2080	2062	2084
C	0.226	0.306	0.262	0.262	0.249	0.912	0.372	0.224	0.953	0.914	0.938	0.309		C	0.17	0.171	0.173	0.885	0.41	0.911	0.173	0.909	0.172	0.191	0.61	0.255		F08	X62	1	0	2728	2534	2540	2550	2526	2454	2614	2650	2644	2536	2580	2542	2700	2664	2534	2492	2652	2556
D	0.234	0.227	0.246	0.903	0.37	0.942	0.239	0.91	1.166	0.924	0.222	0.934		D	0.185	0.16	0.882	0.433	0.909	0.452	0.163	0.454	0.174	0.176	0.888	0.159		F09	X70	1	0	866	922	998	920	902	932	926	944	842	826	924	876	942	906	886	826	870	940
E	0.277	0.234	0.944	0.425	0.94	0.927	0.843	0.913	0.842	0.229	0.372	0.234		E	0.667	0.172	0.19	0.893	0.913	0.228	0.82	0.783	0.61	0.185	0.88	0.19		F10	X78	1	0	582	564	590	606	640	638	642	582	588	564	570	610	558	556	596	566	626	632
F	0.332	0.25	0.956	0.594	0.32	0.258	0.273	0.481	0.479	0.929	0.239	0.231		F	0.18	0.215	0.308	0.172	0.185	0.192	0.166	0.346	0.187	0.88	0.494	0.17		F11	X86	1	0	446	372	440	432	396	406	412	394	400	420	440	462	426	434	478	402	464	406
G	0.324	0.95	0.237	0.264	0.957	0.28	0.902	0.257	0.252	0.772	0.224	0.802		G	0.531	0.169	0.905	0.169	0.89	0.239	0.911	0.839	0.171	0.712	0.218	0.786		F12	X94	1	0	342	342	348	348	332	360	394	362	374	330	372	392	374	412	352	384	358	364
H	0.271	0.241	0.323	0.267	0.808	0.406	0.303	0.791	0.558	0.787	0.373	0.808		H	0.756	0.171	0.202	0.767	0.774	0.787	0.177	0.789	0.793	0.79	0.226	0.805		G01	X7	1	0	124	140	142	140	136	140	140	150	138	138	146	148	140	146	138	128	144	132
																												G02	X15	1	0	122	114	118	134	120	136	124	116	114	116	128	116	120	110	122	138	118	118
Plate8														Plate8														G03	X23	1	0	146	140	150	134	136	130	134	120	128	144	128	144	136	140	134	134	140	134
	1	2	3	4	5	6	7	8	9	10	11	12			1	2	3	4	5	6	7	8	9	10	11	12		G04	X31	1	0	274	214	244	294	252	272	312	268	262	264	296	268	300	242	252	260	238	268
A	0.817	0.831	0.844	0.84	0.845	0.423	0.835	0.849	0.338	0.693	0.801	0.824		A	0.762	0.772	0.766	0.742	0.818	0.292	0.217	0.35	0.258	0.765	0.291	0.164		G05	X39	1	0	356	360	378	328	346	354	316	322	346	338	376	334	324	366	366	336	378	364
B	0.826	0.252	0.242	0.28	0.966	0.247	0.52	0.986	0.964	0.977	0.268	0.416		B	0.769	0.924	0.19	0.212	0.831	0.205	0.216	0.529	0.423	0.278	0.164	0.365		G06	X47	1	0	264	272	298	300	282	280	290	322	240	276	290	294	274	294	284	260	282	256
C	0.237	0.758	0.967	0.664	0.283	0.759	0.731	0.965	0.952	1.109	0.398	0.48		C	0.155	0.849	0.189	0.906	0.699	0.243	0.257	0.628	0.828	0.172	0.827	0.371		G07	X55	1	0	4292	4368	4186	4232	4312	4158	4214	4182	4268	4136	4116	4190	4142	4154	4232	4230	4282	4250
D	0.243	0.634	0.947	0.259	0.306	0.349	0.973	0.318	0.974	0.263	0.252	0.29		D	0.157	0.502	0.418	0.186	0.295	0.21	0.428	0.227	0.294	0.169	0.655	0.165		G08	X63	1	0	956	1016	1012	978	948	1028	1018	1078	930	948	1066	994	1048	976	952	1052	966	994
E	0.531	0.943	0.93	0.927	0.279	0.259	0.386	0.26	0.699	0.957	0.259	0.258		E	0.751	0.864	0.901	0.484	0.924	0.916	0.394	0.913	0.397	0.899	0.156	0.158		G09	X71	1	0	598	590	598	614	568	560	584	550	568	566	562	624	586	632	594	618	552	580
F	0.833	0.252	0.511	0.469	0.573	0.306	0.27	0.938	0.285	0.25	0.933	0.544		F	0.342	0.179	0.193	0.896	0.288	0.928	0.907	0.733	0.233	0.27	0.194	0.164		G10	X79	1	0	586	560	496	538	584	522	488	488	548	522	536	478	560	526	546	454	522	566
G	0.829	1.076	0.942	0.936	0.975	0.952	0.977	0.955	0.956	0.884	0.277	0.825		G	0.25	0.91	0.274	0.212	0.285	0.271	0.216	0.315	0.27	0.289	0.228	0.779		G11	X87	1	0	298	344	324	304	354	296	290	312	330	294	298	312	296	276	304	286	290	328
H	0.552	0.862	0.813	0.825	0.828	0.83	0.823	0.253	0.823	0.341	0.343	0.816		H	0.756	0.189	0.756	0.2	0.244	0.423	0.755	0.77	0.696	0.446	0.168	0.767		G12	X95	1	0	354	394	312	344	356	340	332	362	322	336	376	336	374	334	360	318	374	336
																												H01	X8	1	0	136	134	138	150	158	156	142	142	154	142	154	160	152	152	148	134	138	132
Plate9														Plate9														H02	X16	1	0	122	106	100	102	104	106	110	102	116	108	110	104	102	106	104	124	106	106
	1	2	3	4	5	6	7	8	9	10	11	12			1	2	3	4	5	6	7	8	9	10	11	12		H03	X24	1	0	124	116	126	122	118	118	128	130	126	130	108	132	130	122	122	124	120	108
A	0.954	0.827	0.84	0.847	0.838	0.351	0.368	0.397	0.837	0.831	0.814	0.713		A	0.767	0.384	0.19	0.398	0.306	0.29	0.183	0.782	0.797	0.378	0.278	0.319		H04	X32	1	0	362	318	308	320	264	282	350	340	278	338	280	310	304	344	326	314	318	296
B	0.812	0.281	0.291	0.984	0.435	0.296	0.269	0.302	0.304	0.419	0.948	0.428		B	0.78	0.888	0.172	0.921	0.796	0.92	0.917	0.186	0.898	0.769	0.906	0.184		H05	X40	1	0	352	316	356	328	344	276	330	354	324	324	296	310	328	310	314	340	284	322
C	0.266	0.259	0.978	0.504	0.295	0.241	0.979	0.988	0.974	0.981	0.26	0.972		C	0.167	0.181	0.376	0.287	0.187	0.354	0.173	0.912	0.19	0.214	0.484	0.776		H06	X48	1	0	242	260	248	246	274	238	242	218	236	244	232	216	218	230	234	238	220	232
D	0.244	0.547	0.977	0.985	0.982	0.978	0.985	0.365	0.727	0.975	0.338	0.717		D	0.163	0.885	0.166	0.174	0.886	0.912	0.464	0.188	0.174	0.906	0.81	0.786		H07	X56	1	0	1850	1944	2062	2044	1994	1968	1966	1972	1944	2000	1974	1964	1900	1974	1990	1906	1862	1964
E	0.251	0.981	0.985	0.991	0.626	0.986	0.451	0.339	0.902	0.97	0.272	0.261		E	0.769	0.898	0.897	0.912	0.897	0.917	0.779	0.184	0.921	0.224	0.914	0.165		H08	X64	1	0	670	706	706	664	688	682	724	788	712	674	718	710	704	650	772	746	740	728
F	0.638	0.906	0.983	0.975	0.266	0.995	0.978	0.257	0.308	0.934	0.964	0.263		F	0.141	0.176	0.697	0.751	0.902	0.909	0.869	0.916	0.672	0.23	0.911	0.158		H09	X72	1	0	726	760	836	912	792	742	724	750	836	736	800	766	744	778	740	764	744	792
G	0.265	0.821	0.97	0.729	0.318	0.977	0.28	0.881	0.775	0.976	0.967	0.824		G	0.749	0.159	0.157	0.897	0.417	0.896	0.184	0.899	0.765	0.818	0.737	0.785		H10	X80	1	0	466	424	428	438	426	432	430	414	432	420	452	392	426	434	448	454	398	384
H	0.363	0.823	0.826	0.293	0.849	0.845	0.806	0.796	0.483	0.828	0.81	0.834		H	0.159	0.293	0.763	0.299	0.327	0.776	0.184	0.196	0.772	0.225	0.245	0.772		H11	X88	1	0	410	426	356	396	414	400	368	332	390	370	372	344	358	418	416	350	358	386
																												H12	X96	1	0	218	284	268	266	272	278	286	278	286	318	276	304	272	302	274	292	280	284
Plate10														Plate10
	1	2	3	4	5	6	7	8	9	10	11	12			1	2	3	4	5	6	7	8	9	10	11	12
A	0.781	0.807	0.785	0.831	0.807	0.307	0.633	0.274	0.67	0.659	0.777	0.386		A	0.772	0.749	0.754	0.162	0.77	0.171	0.762	0.773	0.652	0.288	0.185	0.764
B	0.901	0.953	0.241	0.878	0.925	0.245	0.95	0.956	0.952	0.928	0.954	0.769		B	0.767	0.458	0.179	0.866	0.184	0.185	0.214	0.615	0.366	0.263	0.906	0.636
C	0.229	0.92	0.907	0.76	0.937	0.323	0.618	0.247	0.962	0.326	0.936	0.952		C	0.168	0.905	0.171	0.584	0.177	0.905	0.283	0.722	0.894	0.888	0.907	0.384
D	0.232	0.929	0.231	1.097	0.927	0.869	1.103	0.276	0.247	0.234	0.947	0.963		D	0.161	0.412	0.898	0.905	0.246	0.281	0.392	0.907	0.169	0.906	0.905	0.382
E	0.288	0.385	0.587	0.932	0.921	0.243	0.252	0.943	0.935	0.252	1.095	0.244		E	0.181	0.175	0.898	0.914	0.302	0.628	0.906	0.895	0.895	0.898	0.206	0.186
F	0.29	0.937	0.246	0.767	0.901	0.247	0.282	0.942	0.946	0.924	0.923	0.245		F	0.759	0.81	0.894	0.909	0.171	0.2	0.177	0.778	0.197	0.195	0.89	0.19
G	0.254	0.729	0.943	0.928	0.927	0.737	0.241	0.913	0.541	0.89	0.927	0.913		G	0.74	0.174	0.313	0.301	0.179	0.513	0.196	0.218	0.184	0.19	0.884	0.765
H	0.79	0.79	0.578	0.321	0.809	0.784	0.809	0.281	0.784	0.429	0.778	0.809		H	0.772	0.175	0.763	0.767	0.437	0.168	0.75	0.279	0.78	0.219	0.746	0.767
Plate11														Plate11
	1	2	3	4	5	6	7	8	9	10	11	12			1	2	3	4	5	6	7	8	9	10	11	12
A	0.917	0.796	0.823	0.815	0.181	0.813	0.25	0.335	0.819	0.788	0.78	0.202		A	0.762	0.761	0.226	0.525	0.285	0.761	0.77	0.384	0.481	0.282	0.173	0.193
B	0.766	0.23	0.943	0.936	0.186	1.081	0.95	0.182	0.174	0.198	0.896	0.781		B	0.774	0.193	0.233	0.94	0.771	0.31	0.176	0.354	0.221	0.762	0.181	0.218
C	0.18	0.196	0.236	0.942	0.957	1.074	0.519	0.916	0.578	0.879	0.178	0.261		C	0.207	0.235	0.905	0.353	0.234	0.909	0.224	0.879	0.185	0.197	0.891	0.737
D	0.199	0.948	0.947	0.962	0.227	1.065	0.529	0.844	0.935	0.921	0.277	0.772		D	0.205	0.22	0.178	0.341	0.921	0.903	0.901	0.189	0.184	0.889	0.829	0.754
E	0.364	0.943	0.236	0.935	0.728	1.067	0.406	0.944	0.595	0.918	0.895	0.206		E	0.234	0.354	0.193	0.509	0.89	0.783	0.909	0.899	0.177	0.221	0.174	0.195
F	0.768	0.928	0.943	0.193	0.183	1.083	0.384	0.935	0.931	0.475	0.191	0.206		F	0.218	0.214	0.191	0.175	0.224	0.196	0.915	0.903	0.357	0.363	0.888	0.2
G	0.258	0.257	0.937	0.943	0.929	1.063	0.934	0.923	0.193	0.186	0.934	0.76		G	0.196	0.223	0.212	0.918	0.699	0.933	0.19	0.297	0.309	0.907	0.906	0.76
H	0.191	0.806	0.214	0.808	0.807	0.824	0.172	0.803	0.181	0.57	0.26	0.796		H	0.381	0.341	0.756	0.208	0.445	0.218	0.436	0.743	0.228	0.412	0.217	0.768
Plate12
	1	2	3	4	5	6	7	8	9	10	11	12
A	0.914	0.861	0.898	0.943	0.28	0.989	0.569	0.755	0.235	0.92	0.906	0.677
B	0.801	0.322	0.928	0.921	0.901	0.22	0.195	0.889	0.793	0.931	0.829	0.788
C	0.276	0.891	0.932	0.315	0.911	0.96	0.935	0.916	0.194	0.86	0.813	0.784
D	0.269	0.893	0.915	0.913	0.898	0.806	0.918	0.202	0.2	0.195	0.906	0.49
E	0.387	0.899	0.91	0.319	0.255	0.258	0.462	0.225	0.208	0.869	0.347	0.218
F	0.287	0.883	0.331	0.339	0.91	0.668	0.888	0.544	0.691	0.186	0.475	0.212
G	0.293	0.259	0.916	0.906	0.236	0.29	0.602	0.584	0.652	0.913	0.916	0.79
H	0.414	0.287	0.298	0.471	0.794	0.822	0.576	0.8	0.772	0.789	0.79	0.894
[truncated: 4,670 more columns]

## Sheet: Figure3
Figure 3a
	Parameter	AncHLD-RLuc		AncINS		AncFT		RLuc8
		Value	S.E.	Value	S.E.	Value	S.E.	Value	S.E.
	Km [µM]	1.329	0.001	4.6	0.2	0.064	0.001	1.5	0.1
	kcat [s-1]	3.09 × 10-4	0.01 × 10-4	0.134	0.005	0.111	0.001	4.7	0.1
	Kp [µM]	0.37	0.01	1.02	0.02	0.5	0.1	1.18	0.05
	kcat/Km [µM‑1.s‑1]	2.33 × 10-4	0.01 × 10-4	0.029	0.001	1.6	0.2	3	0.1
Figure 3b
	Parameter	AncHLD-RLuc		AncINS		AncFT		RLuc8
		Value	S.E.	Value	S.E.	Value	S.E.	Value	S.E.
	k+1 [µM-1.s-1]	0.003	0.003	2.26	0.06	5.21	0.07	2.35	0.04
	k-1 [s-1]	0.118	0.071	86.8	2.6	367	5	305	5
	k+2 [s-1]	n.a.	n.a.	3.61	0.27	31.9	1.1	26.6	1.1
	k-2 [s-1]	n.a.	n.a.	4.6	0.1	27.5	0.4	23.4	0.2
	n.a. = not applicable

## Sheet: Figure 6b, S12
	Residue N	b-factor
		AncHLD-Rluc	AncINS	AncFT	RLuc8
	1	0	0	0	0
	2	0	0	0	0
	3	0	0	0	0
	4	0	0	0	0
	5	0	0	0	0
	6	0	0	0	0
	7	0	0	0	0
	8	0	0	0	0
	9	0	0	0	0
	10	0	0	0	0.234332
	11	1.65812	3.59392	0	0.234332
	12	1.65812	3.59392	0	0.234332
	13	-0.0187217	3.59392	3.40214	0.234332
	14	-0.0187217	-0.0422915	0.365711	0.234332
	15	-0.0187217	-0.0422915	0.365711	0.234332
	16	-0.0187217	-0.0422915	0.365711	0.234332
	17	-0.0187217	-0.0422915	0.365711	-0.107167
	18	-0.0187217	-0.0422915	0.365711	-0.107167
	19	-0.0187217	-0.0422915	0.365711	-0.107167
	20	-0.293299	-0.0422915	0.365711	-0.107167
	21	-0.293299	-0.29607	-0.300912	-0.107167
	22	-0.0198692	-0.229537	-0.225453	-0.107167
	23	-0.0198692	-0.229537	-0.225453	-0.107167
	24	-0.0198692	-0.229537	-0.225453	-0.304644
	25	-0.0198692	-0.229537	-0.225453	-0.265877
	26	-0.0198692	-0.229537	0.315795	-0.265877
	27	0.579113	0.194405	0.315795	-0.265877
	28	0.579113	0.194405	0.315795	-0.265877
	29	-0.45296	-0.443298	0.315795	-0.265877
	30	-0.45296	-0.443298	-0.605204	0.0514007
	31	-0.45296	-0.443298	-0.605204	0.0514007
	32	-0.45296	-0.443298	-0.605204	-0.427267
	33	-0.45296	-0.443298	-0.605204	-0.427267
	34	-0.45296	-0.443298	-0.605204	-0.427267
	35	-0.45296	-0.443298	-0.605204	-0.427267
	36	0.0637829	0.0290137	0.130492	-0.427267
	37	0.0637829	0.0290137	0.130492	-0.427267
	38	0.0637829	0.0290137	0.130492	-0.427267
	39	0.0637829	0.0290137	0.130492	-0.0204602
	40	0.0637829	0.0290137	0.130492	-0.0204602
	41	0.0637829	0.0290137	0.130492	-0.0204602
	42	0.0637829	0.0290137	0.130492	-0.0204602
	43	0.0637829	0.0290137	0.130492	-0.0204602
	44	-0.624833	-0.509501	-0.717856	-0.0204602
	45	-0.624833	-0.509501	-0.717856	-0.376856
	46	-0.624833	-0.509501	-0.717856	-0.376856
	47	-0.624833	-0.509501	-0.717856	-0.376856
	48	-0.624833	-0.509501	-0.717856	-0.376856
	49	-0.624833	-0.509501	-0.427055	-0.376856
	50	0.0464711	-0.069544	-0.427055	-0.376856
	51	0.0464711	-0.069544	-0.427055	-0.300172
	52	0.0464711	-0.069544	-0.427055	-0.300172
	53	0.0464711	-0.069544	-0.427055	-0.300172
	54	0.0464711	-0.069544	-0.427055	-0.300172
	55	-0.400641	-0.408602	-0.451153	-0.300172
	56	-0.400641	-0.408602	-0.451153	-0.300172
	57	-0.400641	-0.408602	-0.451153	-0.43698
	58	-0.400641	-0.408602	-0.451153	-0.43698
	59	-0.400641	-0.408602	-0.451153	-0.43698
	60	-0.400641	-0.408602	-0.451153	-0.43698
	61	-0.400641	-0.408602	-0.451153	-0.43698
	62	-0.400641	-0.408602	-0.451153	-0.43698
	63	-0.400641	-0.408602	-0.451153	-0.43698
	64	-0.400641	-0.408602	-0.451153	-0.43698
	65	-0.400641	-0.408602	-0.451153	-0.43698
	66	-0.400641	-0.408602	-0.451153	-0.43698
	67	-0.400641	-0.408602	-0.451153	-0.43698
	68	-0.400641	-0.408602	-0.451153	-0.43698
	69	-0.420275	-0.366542	-0.420585	-0.43698
	70	-0.681238	-0.587944	-0.75371	-0.43698
	71	-0.681238	-0.587944	-0.75371	-0.379917
	72	-0.681238	-0.587944	-0.75371	-0.527511
	73	-0.681238	-0.587944	-0.75371	-0.527511
	74	-0.681238	-0.587944	-0.75371	-0.527511
	75	-0.205356	-0.307763	-0.477283	-0.527511
	76	-0.205356	-0.307763	-0.477283	-0.527511
	77	-0.205356	-0.307763	-0.477283	-0.274725
	78	-0.205356	-0.307763	-0.477283	-0.274725
	79	-0.205356	-0.307763	-0.477283	-0.274725
	80	-0.205356	-0.307763	-0.477283	-0.274725
	81	-0.205356	-0.307763	-0.477283	-0.274725
	82	-0.205356	-0.307763	-0.477283	-0.274725
	83	-0.205356	-0.307763	-0.477283	-0.274725
	84	-0.205356	-0.307763	-0.477283	-0.274725
	85	-0.205356	-0.307763	-0.477283	-0.274725
	86	-0.205356	-0.307763	-0.477283	-0.274725
	87	-0.205356	-0.307763	-0.477283	-0.274725
	88	-0.205356	-0.307763	-0.477283	-0.274725
	89	-0.205356	-0.307763	-0.477283	-0.274725
	90	-0.205356	-0.307763	-0.477283	-0.274725
	91	-0.205356	-0.307763	-0.477283	-0.274725
	92	-0.369611	-0.267107	-0.353745	-0.274725
	93	-0.369611	-0.267107	-0.353745	-0.274725
	94	-0.369611	-0.267107	-0.353745	-0.175043
	95	-0.369611	-0.267107	-0.353745	-0.175043
	96	-0.369611	-0.267107	-0.353745	-0.175043
	97	-0.369611	-0.267107	-0.353745	-0.175043
	98	-0.369611	-0.267107	-0.353745	-0.175043
	99	-0.369611	-0.267107	-0.353745	-0.175043
	100	-0.369611	-0.267107	-0.353745	-0.175043
	101	-0.369611	-0.267107	-0.353745	-0.175043
	102	-0.369611	-0.267107	-0.353745	-0.175043
	103	-0.369611	-0.267107	-0.353745	-0.175043
	104	-0.369611	-0.267107	-0.353745	-0.175043
	105	-0.369611	-0.267107	-0.353745	-0.175043
	106	-0.154704	-0.178254	-0.181853	-0.175043
	107	-0.154704	-0.178254	-0.181853	-0.175043
	108	-0.154704	-0.178254	-0.181853	-0.175043
	109	-0.154704	-0.178254	-0.181853	0.271872
	110	-0.154704	-0.178254	-0.181853	0.271872
	111	-0.154704	-0.178254	-0.181853	0.271872
	112	-0.630458	-0.554233	-0.72819	0.271872
	113	-0.630458	-0.554233	-0.72819	0.271872
	114	-0.630458	-0.554233	-0.72819	-0.482617
	115	-0.630458	-0.554233	-0.72819	-0.482617
	116	-0.630458	-0.554233	-0.72819	-0.482617
	117	-0.630458	-0.554233	-0.72819	-0.482617
	118	-0.60454	-0.469182	-0.74856	-0.482617
	119	-0.51823	-0.365038	-0.545381	-0.482617
	120	-0.51823	-0.365038	-0.545381	-0.503454
	121	-0.51823	-0.365038	-0.545381	-0.384927
	122	-0.51823	-0.365038	-0.545381	-0.384927
	123	-0.51823	-0.365038	-0.545381	-0.384927
	124	-0.51823	-0.365038	-0.545381	-0.384927
	125	-0.51823	-0.365038	-0.545381	-0.384927
	126	-0.51823	-0.365038	-0.545381	-0.384927
	127	-0.51823	-0.365038	-0.545381	-0.384927
	128	-0.51823	-0.365038	-0.545381	-0.384927
	129	-0.51823	-0.365038	-0.545381	-0.384927
	130	-0.51823	-0.365038	-0.545381	-0.384927
	131	-0.373182	-0.29667	-0.260655	-0.384927
	132	-0.373182	-0.29667	-0.260655	-0.384927
	133	-0.373182	-0.29667	-0.260655	-0.243683
	134	-0.373182	-0.29667	-0.260655	-0.243683
	135	-0.373182	-0.29667	-0.260655	-0.243683
	136	-0.373182	-0.29667	-0.260655	-0.243683
	137	-0.629948	-0.570622	-0.707789	-0.243683
	138	-0.629948	-0.570622	-0.707789	-0.243683
	139	-0.629948	-0.570622	-0.707789	-0.446695
	140	-0.629948	-0.570622	-0.707789	-0.446695
	141	-0.629948	-0.570622	-0.707789	-0.446695
	142	2.26436	1.67038	0.519591	-0.446695
	143	2.26436	1.67038	0.519591	-0.446695
	144	2.26436	1.67038	0.519591	0.646439
	145	2.26436	1.67038	0.519591	0.646439
	146	2.26436	1.67038	0.519591	0.646439
	147	2.26436	1.67038	0.519591	0.646439
	148	2.26436	1.67038	0.519591	0.646439
	149	2.26436	1.67038	0.519591	0.646439
	150	2.26436	1.67038	0.519591	0.646439
	151	2.26436	1.67038	0.519591	0.646439
	152	2.26436	1.67038	0.519591	0.646439
	153	2.26436	1.67038	0.519591	0.646439
	154	2.26436	1.67038	0.519591	0.646439
	155	2.26436	1.67038	0.519591	0.646439
	156	2.26436	1.67038	0.519591	0.646439
	157	2.26436	1.67038	0.519591	0.646439
	158	2.26436	1.67038	1.36098	0.646439
	159	0.27247	1.85404	1.36098	0.646439
	160	0.27247	1.85404	1.36098	1.80065
	161	0.27247	1.85404	1.36098	1.80065
	162	0.27247	1.85404	1.36098	1.80065
	163	0.27247	1.85404	1.36098	1.80065
	164	0.27247	1.85404	1.36098	1.80065
	165	0.27247	1.85404	1.36098	1.80065
	166	0.27247	1.85404	2.44193	1.80065
	167	0.0763297	1.85404	2.51963	1.80065
	168	0.107706	0.242736	2.51963	2.16185
	169	0.107706	-0.105136	2.51963	1.48792
	170	0.107706	-0.105136	2.51963	1.48792
	171	0.107706	-0.105136	2.51963	1.48792
	172	0.107706	-0.105136	2.51963	1.48792
	173	0.107706	-0.105136	2.51963	1.48792
	174	0.107706	-0.105136	2.51963	1.48792
	175	0.107706	-0.105136	2.51963	1.48792
	176	0.107706	-0.105136	2.51963	1.48792
	177	0.107706	-0.105136	-0.242965	1.48792
	178	-0.168493	-0.105136	-0.171692	1.48792
	179	-0.156583	-0.278075	-0.171692	-0.0863441
	180	-0.156583	-0.17486	-0.171692	-0.126037
	181	-0.156583	-0.17486	-0.171692	-0.126037
	182	-0.156583	-0.17486	-0.171692	-0.126037
	183	-0.156583	-0.17486	-0.171692	-0.126037
	184	-0.156583	-0.17486	-0.171692	-0.126037
	185	-0.156583	-0.17486	-0.171692	-0.126037
	186	-0.156583	-0.17486	-0.171692	-0.126037
	187	-0.156583	-0.17486	-0.171692	-0.126037
	188	-0.156583	-0.17486	0.360885	-0.126037
	189	0.00349907	-0.17486	0.360885	-0.126037
	190	0.00349907	-0.0657752	0.360885	-0.206636
	191	0.00349907	-0.0657752	0.360885	-0.206636
	192	0.00349907	-0.0657752	0.360885	-0.206636
	193	0.00349907	-0.0657752	0.360885	-0.206636
	194	0.00349907	-0.0657752	0.199779	-0.206636
	195	0.322893	-0.0657752	0.199779	-0.206636
	196	0.322893	-0.233728	0.199779	-0.292585
	197	0.322893	-0.233728	0.199779	-0.292585
	198	0.322893	-0.233728	0.199779	-0.292585
	199	0.322893	-0.233728	0.199779	-0.292585
	200	0.322893	-0.233728	0.199779	-0.292585
	201	0.322893	-0.233728	0.199779	-0.292585
	202	0.322893	-0.233728	0.199779	-0.292585
	203	0.322893	-0.233728	0.3961	-0.292585
	204	0.0645255	-0.233728	0.3961	-0.292585
	205	0.0645255	-0.151701	0.3961	0.0587694
	206	0.0645255	-0.151701	0.3961	0.0587694
	207	0.0645255	-0.151701	0.3961	0.0587694
	208	0.0645255	-0.151701	0.3961	0.0587694
	209	0.0645255	-0.151701	-0.536242	0.0587694
	210	-0.345908	-0.151701	-0.536242	0.0587694
	211	-0.345908	-0.336026	-0.536242	-0.0699229
	212	-0.345908	-0.336026	-0.536242	-0.0699229
	213	-0.345908	-0.336026	-0.536242	-0.0699229
	214	-0.345908	-0.336026	-0.536242	-0.0699229
	215	-0.345908	-0.336026	-0.536242	-0.0699229
	216	-0.345908	-0.336026	-0.536242	-0.0699229
	217	-0.345908	-0.336026	-0.536242	-0.0699229
	218	-0.345908	-0.336026	-0.536242	-0.0699229
	219	-0.345908	-0.336026	-0.536242	-0.0699229
	220	-0.345908	-0.336026	-0.536242	-0.0699229
	221	-0.345908	-0.336026	0.86291	-0.0699229
	222	0.609229	-0.336026	0.86291	-0.0699229
	223	0.609229	0.171053	0.86291	0.425073
	224	0.609229	0.171053	0.86291	0.425073
	225	0.609229	0.171053	0.86291	0.425073
	226	0.609229	0.171053	0.86291	0.425073
	227	0.609229	0.171053	0.86291	0.425073
	228	0.609229	0.171053	0.86291	0.425073
	229	0.609229	0.171053	-0.183782	0.425073
	230	-0.229412	0.171053	-0.183782	0.425073
	231	-0.229412	-0.226203	-0.183782	-0.260564
	232	-0.229412	-0.226203	-0.183782	-0.260564
	233	-0.229412	-0.226203	-0.183782	-0.260564
	234	-0.229412	-0.226203	-0.183782	-0.260564
	235	-0.229412	-0.226203	-0.183782	-0.260564
	236	-0.229412	-0.226203	-0.183782	-0.260564
	237	-0.229412	-0.226203	-0.183782	-0.260564
	238	-0.229412	-0.226203	-0.183782	-0.260564
	239	-0.229412	-0.226203	-0.183782	-0.260564
	240	-0.229412	-0.226203	-0.183782	-0.260564
	241	-0.229412	-0.226203	-0.183782	-0.260564
	242	-0.229412	-0.226203	-0.183782	-0.260564
	243	-0.229412	-0.226203	-0.183782	-0.260564
	244	-0.229412	-0.226203	-0.183782	-0.260564
	245	-0.229412	-0.226203	-0.164951	-0.260564
	246	-0.0957922	-0.226203	-0.164951	-0.260564
	247	-0.0957922	-0.190356	-0.164951	-0.215178
	248	-0.0957922	-0.190356	-0.164951	-0.215178
	249	-0.0957922	-0.190356	-0.164951	-0.215178
	250	-0.0957922	-0.190356	-0.573727	-0.215178
	251	-0.515137	-0.190356	-0.573727	-0.215178
	252	-0.515137	-0.469701	-0.573727	-0.461642
	253	-0.515137	-0.469701	-0.573727	-0.461642
	254	-0.515137	-0.469701	-0.573727	-0.461642
	255	-0.515137	-0.469701	-0.573727	-0.461642
	256	-0.515137	-0.469701	-0.573727	-0.461642
	257	-0.515137	-0.469701	-0.488649	-0.461642
	258	-0.215315	-0.469701	-0.488649	-0.461642
	259	-0.215315	-0.178306	-0.488649	-0.35929
	260	-0.215315	-0.178306	-0.163488	-0.35929
	261	0.0748573	-0.178306	-0.163488	-0.35929
	262	0.0748573	0.225767	-0.163488	-0.35929
	263	0.0748573	0.225767	-0.163488	-0.165851
	264	0.0748573	0.225767	-0.163488	-0.165851
	265	0.0748573	0.225767	-0.163488	-0.165851
	266	0.0748573	0.225767	-0.163488	-0.165851
	267	0.0748573	0.225767	-0.163488	-0.165851
	268	0.0748573	0.225767	-0.163488	-0.165851
	269	0.0748573	0.225767	0.575443	-0.165851
	270	0.561541	0.225767	0.575443	-0.165851
	271	0.561541	0.211195	0.575443	-0.165851
	272	0.561541	0.211195	0.575443	-0.165851
	273	0.561541	0.211195	0.575443	-0.309824
	274	0.561541	0.211195	-0.445251	-0.309824
	275	-0.345239	0.211195	-0.445251	-0.309824
	276	-0.345239	-0.357093	-0.445251	-0.380731
	277	-0.345239	-0.357093	-0.445251	-0.380731
	278	-0.345239	-0.357093	-0.445251	-0.380731
	279	-0.345239	-0.357093	-0.445251	-0.380731
	280	-0.345239	-0.357093	-0.445251	-0.380731
	281	-0.345239	-0.357093	-0.445251	-0.380731
	282	-0.345239	-0.357093	-0.63648	-0.380731
	283	-0.559742	-0.357093	-0.63648	-0.380731
	284	-0.559742	-0.482156	-0.63648	-0.45852
	285	-0.559742	-0.482156	-0.63593	-0.45852
	286	-0.569473	-0.482156	-0.63593	-0.45852
	287	-0.569473	-0.536391	-0.63593	-0.477302
	288	-0.569473	-0.536391	-0.63593	-0.477302
	289	-0.569473	-0.536391	-0.584243	-0.477302
	290	-0.558395	-0.536391	0.556065	-0.477302
	291	-0.0129633	-0.530907	0.556065	-0.497929
	292	-0.0129633	-0.0472472	0.556065	0.128201
	293	-0.0129633	-0.0472472	0.556065	0.128201
	294	-0.0129633	-0.0472472	0.556065	0.128201
	295	-0.0129633	-0.0472472	0.556065	0.128201
	296	-0.0129633	0	0.556065	0.128201
	297	-0.0129633	0	0.556065	0.128201
	298	-0.0129633	0	0.556065	0.128201
	299	-0.0129633	0	0.556065	0.128201
	300	-0.0129633	0	0.556065	0
	301	-0.0129633	0	0.556065	0
	302	-0.0129633	0	0.556065	0
	303	-0.0129633	0	0.556065	0
	304	-0.0129633	0	0.556065	0
	305	-0.0129633	0	0.556065	0
	306	5.51235	0	0	0
	307	0	0	0	0
	308	0	0	0	0
	309	0	0	0	0
	310	0	0	0	0
	311	0	0	0	0
	312	0	0	0	0
	313	0	0		0
	314		0		0
	315				0
	316				0
	317				0

## Sheet: Figure6c, S11
	10s				60s				300s					10s				60s				300s					10s				60s				300s
	residue	Ancwt	residue	AncINS	residue	Anc wt	residue	AncINS	residue	Ancwt	residue	AncINS		residue	Ancwt	residue	AncFT	residue	Anc wt	residue	AncFT	residue	Ancwt	residue	AncFT		residue	Ancwt	residue	RLuc8	residue	Anc wt	residue	RLuc8	residue	Ancwt	residue	RLuc8
	1	37.93	1	47.06	1	42.8	1	51.44	1	43.65	1	50.82		1	37.12	1	42.43	1	40.21	1	42.46	1	39.35	1	43.33		1	48.68	2	66.46	1	51.98	2	67.95	1	53.17	2	63.99
	2	44.89	2	52.66	2	43.31	2	55.62	2	50.19	2	55.57		2	36.94	2	42.23	2	40.11	2	42.34	2	39.24	2	43.15		2	48.68	3	66.46	2	51.25	3	67.95	2	46.2	3	63.99
	3	44.89	3	52.66	3	43.31	3	55.62	3	50.19	3	55.57		3	36.94	3	42.23	3	40.11	3	42.34	3	39.24	3	43.15		3	48.68	4	66.46	3	51.25	4	67.95	3	46.2	4	63.99
	4	44.89	4	52.66	4	43.31	4	55.62	4	50.19	4	55.57		4	36.94	4	42.23	4	40.11	4	42.34	4	39.24	4	43.15		4	48.68	5	66.46	4	51.25	5	67.95	4	46.2	5	64.31
	5	42.34	5	52.66	5	42.92	5	55.62	5	50.19	5	55.57		5	36.94	5	42.23	5	40.11	5	42.34	5	39.24	5	43.15		5	48.68	6	66.46	5	51.25	6	67.95	5	46.2	6	64.31
	6	42.34	6	52.66	6	42.92	6	55.62	6	50.19	6	55.57		6	36.94	6	42.23	6	40.11	6	42.34	6	39.24	6	43.15		6	48.68	7	66.46	6	51.25	7	67.95	6	46.2	7	64.31
	7	42.34	7	52.66	7	42.92	7	55.62	7	50.19	7	55.57		7	36.94	7	42.23	7	40.11	7	42.34	7	39.24	7	43.15		7	48.68	8	66.46	7	51.25	8	67.95	7	46.2	8	64.31
	8	42.34	8	52.66	8	42.92	8	55.62	8	50.19	8	55.57		8	36.94	8	42.23	8	40.11	8	42.34	8	39.24	8	43.15		8	48.68	9	66.46	8	51.25	9	67.95	8	46.2	9	64.31
	9	42.34	9	52.66	9	42.92	9	55.62	9	50.19	9	55.57		9	36.94	9	42.23	9	40.11	9	42.34	9	39.24	9	43.15		9	48.68	10	66.46	9	51.25	10	67.95	9	46.2	10	64.31
	10	42.34	10	52.66	10	42.92	10	55.62	10	50.19	10	55.57		10	36.94	10	42.23	10	40.11	10	42.34	10	39.24	10	43.15		10	48.68	11	66.46	10	51.25	11	67.95	10	46.2	11	64.31
	11	42.34	11	52.66	11	42.92	11	55.62	11	50.19	11	55.57		11	36.94	11	42.23	11	40.11	11	42.34	11	39.24	11	43.15		11	48.68	12	66.46	11	51.25	12	67.95	11	46.2	12	59.99
	12	42.34	12	52.66	12	42.92	12	55.62	12	50.19	12	55.57		12	36.94	12	42.23	12	40.11	12	42.34	12	39.24	12	43.15		12	48.68	13	49.89	12	51.25	13	54.88	12	46.2	13	55.36
	13	42.34	13	52.66	13	42.92	13	55.62	13	50.19	13	55.57		13	36.94	13	42.23	13	40.11	13	42.34	13	39.24	13	43.15		13	48.68	14	32.96	13	51.25	14	36.73	13	46.2	14	50.14
	14	42.34	14	52.66	14	42.92	14	55.62	14	50.19	14	55.57		14	36.94	14	42.23	14	40.11	14	42.34	14	39.24	14	43.15		14	48.68	15	18.91	14	51.25	15	22.42	14	46.2	15	43.18
	15	42.34	15	52.66	15	42.92	15	55.62	15	50.19	15	55.57		15	36.94	15	42.23	15	40.11	15	42.34	15	39.24	15	43.15		15	48.68	16	18.91	15	51.25	16	22.42	15	46.2	16	43.18
	16	42.34	16	52.66	16	42.92	16	55.62	16	50.19	16	55.57		16	36.94	16	42.23	16	40.11	16	42.34	16	39.24	16	43.15		16	48.68	17	18.91	16	51.25	17	22.42	16	46.2	17	43.18
	17	37.14	17	47.28	17	38.76	17	51.63	17	44.15	17	51.01		17	36.94	17	42.23	17	40.11	17	42.34	17	39.24	17	43.15		17	48.68	18	18.91	17	51.25	18	22.42	17	53.17	18	43.18
	18	15.76	18	21.55	18	26.14	18	28.84	18	29.77	18	34.73		18	14.25	18	16.13	18	19.53	18	22.03	18	25.27	18	29.4		18	15.37	19	18.91	18	19.08	19	22.42	18	30.16	19	43.18
	19	15.76	19	21.55	19	25.1	19	28.84	19	29.77	19	34.73		19	14.25	19	16.13	19	19.53	19	22.03	19	25.27	19	29.4		19	15.37	20	18.91	19	19.08	20	22.42	19	30.16	20	43.18
	20	15.76	20	21.55	20	25.1	20	28.84	20	29.77	20	34.73		20	14.25	20	16.13	20	19.53	20	22.03	20	25.27	20	29.4		20	15.37	21	18.9	20	19.08	21	13.8	20	30.16	21	34.24
	21	18.88	21	21.55	21	29.11	21	28.84	21	34.6	21	34.73		21	16.52	21	16.13	21	22.91	21	25.83	21	25.27	21	34.01		21	15.37	22	16.31	21	19.08	22	13.8	21	30.16	22	26.88
	22	18.88	22	21.55	22	29.11	22	28.84	22	34.6	22	34.73		22	16.52	22	16.13	22	22.91	22	25.83	22	25.27	22	34.01		22	15.37	23	16.31	22	19.08	23	13.8	22	30.16	23	26.88
	23	18.88	23	21.55	23	29.11	23	28.84	23	34.6	23	34.73		23	16.52	23	16.13	23	22.91	23	25.83	23	25.27	23	34.01		23	15.37	24	16.31	23	19.08	24	13.8	23	30.16	24	26.88
	24	18.88	24	21.55	24	29.11	24	28.84	24	34.6	24	34.73		24	16.52	24	16.13	24	22.91	24	25.83	24	25.27	24	34.01		24	15.37	25	16.31	24	19.08	25	13.8	24	30.16	25	26.88
	25	18.88	25	21.55	25	29.11	25	28.84	25	34.6	25	34.73		25	16.52	25	16.13	25	22.91	25	25.83	25	25.27	25	34.01		25	15.37	26	16.31	25	19.08	26	13.8	25	30.16	26	26.88
	26	18.88	26	21.55	26	29.11	26	28.84	26	34.6	26	34.73		26	16.52	26	16.13	26	22.91	26	25.83	26	25.27	26	34.01		26	15.37	27	16.31	26	19.08	27	13.8	26	30.16	27	26.88
	27	18.88	27	21.55	27	29.11	27	28.84	27	34.6	27	34.73		27	16.52	27	16.13	27	22.91	27	25.83	27	25.27	27	34.01		27	15.37	34	23.34	27	19.08	34	20.36	27	30.16	34	33.25
	32	13.69	32	21.81	32	14.04	32	23	32	14.38	32	23.27		32	12	32	17.41	32	13.16	32	17.7	32	15.91	32	19.21		31	28.18	35	23.34	31	27.5	35	20.36	31	28.28	35	33.25
	33	13.69	33	21.81	33	14.04	33	23	33	14.38	33	23.27		33	12	33	17.41	33	13.16	33	17.7	33	15.91	33	19.21		32	22.64	36	23.34	32	22.67	36	20.36	32	19.9	36	33.25
	34	14.53	34	23.28	34	14.69	34	24.41	34	15.34	34	25.41		34	14.75	34	18.36	34	15.72	34	18.45	34	16.73	34	20.67		33	22.64	37	25.22	33	22.67	37	22.53	33	19.9	37	31.98
	35	14.53	35	23.28	35	14.69	35	24.41	35	15.34	35	25.41		35	14.75	35	18.36	35	15.72	35	18.45	35	16.73	35	20.67		34	20.11	38	25.22	34	23.57	38	22.53	34	17.54	38	31.98
	36	14.53	36	23.28	36	14.69	36	24.41	36	15.34	36	25.41		36	14.75	36	18.36	36	15.72	36	18.45	36	16.73	36	20.67		35	20.11	39	25.22	35	23.57	39	22.53	35	17.54	39	31.98
	37	14.53	37	23.28	37	14.69	37	24.41	37	15.34	37	25.41		37	14.75	37	18.36	37	15.72	37	18.45	37	16.73	37	20.67		36	20.11	40	25.22	36	23.57	40	22.53	36	17.54	40	31.98
	38	14.53	38	23.28	38	14.69	38	24.41	38	15.34	38	25.41		38	14.75	38	18.36	38	15.72	38	18.45	38	16.73	38	20.67		37	20.11	41	25.22	37	23.57	41	22.53	37	17.54	41	31.98
	39	14.53	39	23.28	39	14.69	39	24.41	39	15.34	39	25.41		39	14.75	39	18.36	39	15.72	39	18.45	39	16.73	39	20.67		38	20.11	42	18.72	38	23.57	42	17.37	38	17.54	42	22.61
	40	14.53	40	23.28	40	14.69	40	24.41	40	15.34	40	25.41		40	14.75	40	18.36	40	15.72	40	18.45	40	16.73	40	20.67		39	20.11	43	18.72	39	23.57	43	17.37	39	17.54	43	22.61
	41	14.53	41	23.28	41	14.69	41	24.41	41	15.34	41	25.41		41	14.75	41	18.36	41	15.72	41	18.45	41	16.73	41	20.67		40	20.11	44	18.72	40	23.57	44	17.37	40	17.54	44	22.61
	42	14.53	42	23.28	42	14.69	42	24.41	42	15.34	42	25.41		42	14.75	42	18.36	42	15.72	42	18.45	42	16.73	42	20.67		41	20.11	45	18.72	41	23.57	45	17.37	41	17.54	45	22.61
	43	14.53	43	21.08	43	14.69	43	22.13	43	15.34	43	25.41		43	13.25	43	16.81	43	14.24	43	16.89	43	15.11	43	19.15		42	20.11	46	20.95	42	23.57	46	20.07	42	17.54	46	28.22
	44	14.53	44	18.02	44	14.69	44	18.92	44	15.34	44	22.33		44	10.73	44	14.22	44	11.85	44	14.26	44	13.02	44	16.31		43	20.11	47	19.36	43	19.92	47	18.23	43	17.54	47	26.18
	45	14.53	45	18.02	45	14.69	45	18.92	45	15.34	45	22.33		45	10.73	45	14.22	45	11.85	45	14.26	45	13.02	45	16.31		44	11.31	48	17.45	44	11.47	48	16.76	44	12.05	48	25.05
	46	10.63	46	14.25	46	11.38	46	15.14	46	11.16	46	17.42		46	9.58	46	13.11	46	10.77	46	14.48	46	11.71	46	15.39		45	11.31	49	17.45	45	11.47	49	16.76	45	12.05	49	25.05
	47	10.63	47	14.25	47	11.38	47	15.14	47	11.16	47	17.42		47	9.58	47	13.11	47	10.77	47	14.48	47	11.71	47	15.39		46	11.2	50	18.41	46	11.15	50	17.6	46	12.02	50	28.56
	48	12.94	48	14.77	48	13.58	48	15.55	48	13.25	48	19.87		48	10.85	48	14.84	48	12.25	48	17.06	48	13.58	48	18.2		47	11.2	51	18.41	47	11.15	51	17.39	47	12.02	51	28.56
	49	17.65	49	20.86	49	18.9	49	22.09	49	18.34	49	23.02		49	13.18	49	16.32	49	14.72	49	19.22	49	15.31	49	20.58		48	11.36	52	18.41	48	11.91	52	17.39	48	12.79	52	28.56
	50	17.65	50	20.86	50	18.9	50	22.09	50	18.34	50	23.02		50	13.18	50	16.32	50	14.72	50	19.22	50	15.31	50	20.58		49	12.09	53	18.41	49	12.09	53	17.39	49	13.34	53	28.56
	51	17.65	51	20.86	51	18.9	51	22.09	51	18.34	51	23.02		51	13.18	51	16.32	51	14.72	51	19.22	51	15.31	51	20.58		50	12.09	54	18.65	50	12.09	54	17.8	50	13.34	54	28.56
	52	17.65	52	20.86	52	18.9	52	22.09	52	18.34	52	23.02		52	13.18	52	16.32	52	14.72	52	19.22	52	15.31	52	20.58		51	12.09	55	18.9	51	12.09	55	18.52	51	13.34	55	28.56
	53	17.65	53	20.86	53	18.9	53	22.09	53	18.34	53	23.02		53	13.18	53	16.32	53	14.72	53	19.22	53	15.31	53	20.58		52	12.09	56	18.9	52	12.09	56	18.52	52	13.34	56	28.56
	54	17.65	54	20.86	54	18.9	54	22.09	54	18.34	54	23.02		54	13.18	54	16.32	54	14.72	54	19.22	54	15.31	54	20.58		53	12.09	57	18.9	53	12.09	57	18.52	53	13.34	57	28.56
	55	17.65	55	20.86	55	18.9	55	22.09	55	18.34	55	23.02		55	13.18	55	16.32	55	14.72	55	19.22	55	15.31	55	20.58		54	12.09	58	18.9	54	12.09	58	18.52	54	13.34	58	28.56
	56	16.97	56	19.83	56	18.43	56	21.05	56	18.22	56	22.14		56	13.22	56	16	56	14.72	56	18.8	56	15.46	56	20.56		55	12.09	59	14.38	55	12.09	59	11.64	55	13.34	59	15.9
	57	16.06	57	18.47	57	17.92	57	18.17	57	18.11	57	20.67		57	12.05	57	14.62	57	13.45	57	17.08	57	13.69	57	19.61		56	11.86	60	10.09	56	11.83	60	7.99	56	13.56	60	12.94
	58	14.69	58	17.04	58	16.57	58	16.67	58	18.19	58	20.24		58	11.63	58	12.62	58	13.04	58	15.36	58	14.34	58	18.62		57	11.33	61	10.09	57	11.42	61	7.99	57	12.42	61	12.94
	59	14.69	59	17.04	59	16.57	59	16.67	59	18.19	59	20.24		59	11.63	59	12.62	59	13.04	59	15.36	59	14.34	59	18.62		58	8.73	62	10.09	58	8.96	62	7.99	58	11.63	62	12.94
	60	14.69	60	17.04	60	16.57	60	16.67	60	18.19	60	20.24		60	11.63	60	12.62	60	13.04	60	15.36	60	14.34	60	18.62		59	8.73	63	10.09	59	8.96	63	7.99	59	11.63	63	12.94
	61	14.69	61	17.04	61	16.57	61	16.67	61	18.19	61	20.24		61	11.63	61	12.62	61	13.04	61	15.36	61	14.34	61	18.62		60	8.73	64	10.09	60	8.96	64	7.99	60	11.63	64	12.94
	62	14.69	62	17.04	62	16.57	62	16.67	62	18.19	62	20.24		62	11.63	62	12.62	62	13.04	62	15.36	62	14.34	62	18.62		61	8.73	65	10.09	61	8.96	65	7.99	61	11.63	65	12.94
	63	14.69	63	17.59	63	16.57	63	17.15	63	18.19	63	20.98		63	11.63	63	12.43	63	13.04	63	15.18	63	14.34	63	18.51		62	8.73	66	10.09	62	8.96	66	7.99	62	11.63	66	12.94
	64	14.69	64	17.59	64	16.57	64	17.15	64	18.19	64	20.98		64	11.63	64	12.43	64	13.04	64	15.18	64	14.34	64	18.51		63	9.58	67	10.09	63	9.69	67	7.99	63	12.83	67	12.94
	65	14.69	65	17.59	65	16.57	65	17.15	65	18.19	65	20.98		65	11.63	65	12.43	65	13.04	65	15.18	65	14.34	65	18.51		64	9.58	68	10.09	64	9.69	68	7.99	64	12.83	68	12.94
	66	14.69	66	17.59	66	16.57	66	17.15	66	18.19	66	20.98		66	11.63	66	12.43	66	13.04	66	15.18	66	14.34	66	18.51		65	9.58	69	11.04	65	9.69	69	8.69	65	12.83	69	13.58
	67	14.69	67	17.59	67	16.57	67	17.15	67	18.19	67	20.98		67	11.63	67	12.43	67	13.04	67	15.18	67	14.34	67	18.51		66	9.58	70	11.04	66	9.69	70	8.69	66	12.83	70	13.58
	68	14.69	68	17.59	68	16.57	68	17.15	68	18.19	68	20.98		68	11.63	68	12.43	68	13.04	68	15.18	68	14.34	68	18.51		67	9.58	71	11.04	67	9.69	71	8.69	67	12.83	71	13.58
	69	14.69	69	17.59	69	16.57	69	17.15	69	18.19	69	20.98		69	11.63	69	12.43	69	13.04	69	15.18	69	14.34	69	18.51		68	9.58	72	11.57	68	9.69	72	9.42	68	12.83	72	14.82
	70	14.9	70	17.75	70	16.72	70	17.12	70	18.3	70	21.07		70	11.45	70	12.43	70	12.86	70	15.21	70	14.04	70	18.47		69	9.58	73	11.7	69	9.69	73	9.66	69	12.83	73	14.8
	71	14.9	71	17.14	71	16.72	71	16.57	71	18.3	71	19.81		71	11.32	71	12.17	71	12.75	71	14.83	71	13.79	71	17.75		70	9.58	74	11.32	70	9.46	74	9.88	70	12.53	74	15.56
	72	15.57	72	16.91	72	16.58	72	15.45	72	18.33	72	19.13		72	11.61	72	12.38	72	12.72	72	15.07	72	13.98	72	17.39		71	9.26	75	11.32	71	8.94	75	9.88	71	11.55	75	15.56
	73	15.57	73	17.85	73	16.58	73	16.6	73	18.33	73	18.85		73	11.17	73	12.77	73	12.27	73	15.21	73	13.34	73	17.29		72	9.47	76	11.32	72	9.39	76	9.88	72	11.1	76	15.56
	74	14.02	74	17.47	74	11.81	74	14.08	74	12.95	74	16.26		74	11.49	74	12.25	74	13.23	74	14.44	74	13.78	74	16.29		73	9.88	77	11.32	73	9.52	77	9.88	73	10.64	77	15.56
	75	14.02	75	17.47	75	11.81	75	14.08	75	12.95	75	16.26		75	11.49	75	12.25	75	13.23	75	14.44	75	13.78	75	16.29		74	9.25	78	11.32	74	9.34	78	9.88	74	9.28	78	15.56
	76	14.02	76	17.47	76	11.81	76	14.08	76	12.95	76	16.26		76	11.49	76	12.25	76	13.23	76	14.44	76	13.78	76	16.29		75	9.25	79	13.83	75	9.34	79	13.42	75	9.28	79	20.75
	77	10.86	77	16.08	77	11.5	77	17.68	77	13.3	77	19.73		77	10.95	77	11.92	77	12.94	77	13.52	77	13.4	77	16.06		76	9.25	80	13.83	76	9.34	80	14.08	76	9.28	80	21.79
	78	13.11	78	19.02	78	13.53	78	20.62	78	15.32	78	22.92		78	10.93	78	12.23	78	14.23	78	13.83	78	15.41	78	16.54		77	10.44	81	15.22	77	11.17	81	16.65	77	11.29	81	26.66
	79	12.81	79	17.78	79	13.33	79	19.38	79	15.34	79	22.02		79	9.71	79	11.64	79	12.83	79	13.01	79	14	79	16.1		78	11.09	82	15.22	78	11.88	82	16.65	78	12.7	82	26.66
	80	13.22	80	17.78	80	13.74	80	19.38	80	15.91	80	22.02		80	10.09	80	11.91	80	13.02	80	13.29	80	14	80	16.55		79	12.35	83	15.22	79	13.4	83	16.65	79	15.95	83	26.66
	81	13.22	81	17.78	81	13.74	81	19.38	81	15.91	81	22.02		81	10.09	81	11.91	81	13.02	81	13.29	81	14	81	16.55		80	12.9	84	15.22	80	13.9	84	17.36	80	15.95	84	26.66
	82	13.17	82	17.72	82	13.81	82	19.53	82	15.97	82	22.23		82	10.75	82	12.53	82	13.1	82	14.03	82	14.9	82	17.56		81	12.9	85	15.22	81	13.9	85	17.36	81	15.95	85	26.66
	83	13.17	83	17.72	83	13.81	83	19.53	83	15.97	83	22.23		83	10.75	83	12.53	83	13.1	83	14.03	83	14.9	83	17.56		82	13.43	86	15.22	82	14.51	86	17.36	82	16.01	86	26.66
	84	13.17	84	17.72	84	13.81	84	19.53	84	15.97	84	22.23		84	10.75	84	12.53	84	13.1	84	14.03	84	14.9	84	17.56		83	13.43	87	15.22	83	14.51	87	17.36	83	16.01	87	26.66
	85	13.17	85	17.72	85	13.81	85	19.53	85	15.97	85	22.23		85	10.75	85	12.53	85	13.1	85	14.03	85	14.9	85	17.56		84	13.43	88	15.22	84	14.51	88	17.36	84	16.01	88	26.66
	86	13.17	86	17.72	86	13.81	86	19.53	86	15.97	86	22.23		86	10.75	86	12.53	86	13.1	86	14.03	86	14.9	86	17.56		85	13.43	89	15.22	85	14.51	89	17.36	85	16.01	89	26.66
	87	13.17	87	17.72	87	13.81	87	19.53	87	15.97	87	22.23		87	10.75	87	12.53	87	13.1	87	14.03	87	14.9	87	17.56		86	13.43	90	15.22	86	14.51	90	17.36	86	16.01	90	26.66
	88	13.17	88	17.72	88	13.81	88	19.53	88	15.97	88	22.23		88	10.75	88	12.53	88	13.1	88	14.03	88	14.9	88	17.56		87	13.43	91	15.22	87	14.51	91	17.36	87	16.01	91	26.66
	89	12.16	89	16.53	89	12.93	89	18.42	89	15.15	89	20.98		89	10.75	89	12.53	89	12.21	89	14.03	89	14	89	17.56		88	13.43	92	15.22	88	14.51	92	17.36	88	16.01	92	26.66
	90	12.09	90	16.24	90	12.84	90	18.01	90	14.91	90	20.39		90	10.75	90	12.53	90	12.21	90	14.03	90	14	90	17.56		89	13.58	93	10.87	89	14.68	93	14.85	89	16.01	93	23.07
	91	10.16	91	14.53	91	11.08	91	15.97	91	12.55	91	17.93		91	8.22	91	9.55	91	9.26	91	11.42	91	9.98	91	14.27		90	13.58	94	10.87	90	14.68	94	14.85	90	16.01	94	23.07
	92	10.16	92	14.07	92	10.78	92	15.48	92	12.04	92	17.39		92	8.22	92	8.98	92	9.26	92	10.93	92	9.98	92	13.73		91	8.97	95	10.87	91	9.85	95	14.85	91	10.26	95	23.07
	93	11.22	93	14.51	93	11.15	93	15.02	93	12.23	93	16.14		93	9.07	93	9.75	93	10.15	93	11.63	93	10.18	93	13.47		92	7.94	96	11.71	92	8.75	96	10.95	92	10.26	96	15.68
	94	11.22	94	14.51	94	11.15	94	15.02	94	12.23	94	16.14		94	9.07	94	9.75	94	10.15	94	11.63	94	10.18	94	13.47		93	7.55	97	13.58	93	7.65	97	11.54	93	8.26	97	16.29
	95	11.22	95	14.41	95	11.15	95	14.91	95	12.23	95	16.14		95	10.98	95	11.38	95	12.17	95	13.46	95	12.11	95	15.29		94	7.55	98	13.58	94	7.65	98	11.54	94	8.26	98	16.29
	96	12.13	96	16.28	96	11.99	96	16.43	96	12.93	96	17.5		96	10.98	96	11.38	96	12.17	96	13.46	96	12.11	96	15.29		95	6.97	99	13.58	95	7.02	99	11.54	95	7.4	99	16.29
	97	15.14	97	19.13	97	14.49	97	18.99	97	15.69	97	19.89		97	11.77	97	12.01	97	13.01	97	14.24	97	12.99	97	16.17		96	6.97	100	13.58	96	7.02	100	11.54	96	7.4	100	16.29
	98	15.14	98	19.13	98	14.49	98	18.99	98	15.69	98	19.89		98	11.77	98	12.01	98	13.01	98	14.24	98	12.99	98	16.17		97	6.48	101	13.58	97	6.72	101	11.54	97	6.92	101	16.29
	102	18.96	102	24.36	102	28.23	102	32.96	102	33.34	102	39.31		99	18.66	99	17.88	99	20.25	99	20.81	99	19.81	99	22.54		98	6.48	102	15.45	98	6.72	102	12.12	98	6.92	102	16.9
	103	20.22	103	24.73	103	29.63	103	32.65	103	34.8	103	38.17		100	18.66	100	17.88	100	20.25	100	20.81	100	19.81	100	22.54		99	4.37	103	15.45	99	4.85	103	12.12	99	4.82	103	16.9
	104	20.93	104	25.44	104	30.13	104	33.6	104	35.19	104	39.38		101	18.66	101	17.88	101	20.25	101	20.81	101	19.81	101	22.54		100	4.66	104	15.45	100	4.52	104	12.12	100	3.99	104	16.9
	105	20.93	105	25.44	105	30.13	105	33.6	105	35.19	105	39.38		102	17.52	102	19.54	102	24.83	102	25.21	102	29.83	102	33.1		101	4.66	105	20.65	101	4.52	105	24.25	101	3.99	105	34.89
	106	20.93	106	25.44	106	30.13	106	33.6	106	35.19	106	39.38		103	18.21	103	19.72	103	25.3	103	25.19	103	31.22	103	32.21		102	20.71	106	20.13	102	26.65	106	24.32	102	32.88	106	34.82
	107	20.93	107	25.44	107	30.13	107	33.6	107	35.19	107	39.38		104	21.72	104	19.75	104	25.22	104	25.09	104	33.99	104	31.7		103	20.9	107	20.13	103	26.97	107	24.32	103	33.58	107	34.82
	108	20.93	108	25.44	108	30.13	108	33.6	108	35.19	108	39.38		105	21.54	105	19.68	105	25	105	24.93	105	33.43	105	31.32		104	21.86	108	18.87	104	27.01	108	22.64	104	33.58	108	33.84
	109	20.46	109	24.8	109	29.11	109	32.32	109	33.8	109	37.64		106	23.73	106	19.68	106	24.73	106	24.74	106	35.3	106	30.97		105	21.86	109	18.87	105	27.01	109	22.64	105	33.58	109	33.84
	110	20.46	110	24.8	110	29.11	110	32.32	110	33.8	110	37.64		107	23.73	107	19.68	107	24.73	107	24.74	107	35.3	107	30.97		106	21.86	110	18.87	106	27.01	110	22.64	106	33.58	110	33.84
	111	20.46	111	24.8	111	29.11	111	32.32	111	33.8	111	37.64		108	23.27	108	19.41	108	24.28	108	24.32	108	34.45	108	30.3		107	21.86	111	18.87	107	27.01	111	22.64	107	33.58	111	33.84
	112	18.74	112	23.56	112	25.6	112	30.04	112	29.27	112	34.72		109	23.18	109	19.26	109	23.88	109	23.86	109	33.77	109	29.49		108	21.86	112	18.87	108	27.01	112	22.64	108	33.58	112	33.84
	113	17.47	113	21.25	113	22.95	113	26.16	113	25.78	113	29.52		110	23.18	110	19.26	110	23.88	110	23.86	110	33.77	110	29.49		109	20.53	113	18.87	109	25.27	113	22.64	109	31.28	113	33.84
	114	15.28	114	17.75	114	18.92	114	20.67	114	20.19	114	22.38		111	23.18	111	19.26	111	23.88	111	23.86	111	33.77	111	29.49		110	20.53	114	16.7	110	25.27	114	19.24	110	31.28	114	26.84
	115	14.32	115	17.3	115	17.09	115	19.67	115	17.97	115	20.75		112	23.45	112	17.95	112	22.23	112	21.85	112	31.17	112	26.46		111	20.53	115	16.7	111	25.27	115	19.24	111	31.28	115	26.84
	116	14.05	116	17.26	116	16.36	116	19.03	116	17.05	116	19.58		113	23.16	113	17.74	113	21.16	113	21.25	113	29.2	113	25.49		112	17.55	116	16.7	112	22.57	116	19.24	112	29.15	116	26.84
	117	14.35	117	17.6	117	16.45	117	19.29	117	17.16	117	19.62		114	22.62	114	17	114	19.4	114	20.08	114	27.21	114	23.71		113	17.15	117	13.54	113	21.62	117	14.04	113	27.46	117	17.26
	118	14.28	118	17.61	118	16.01	118	18.8	118	16.42	118	18.7		115	22.87	115	16.26	115	18.66	115	19.27	115	26.63	115	22.42		114	14.41	118	13.54	114	17.39	118	14.04	114	21.26	118	17.26
	119	14.26	119	17.61	119	15.58	119	18.8	119	15.73	119	18.7		116	22.95	116	16.21	116	17.92	116	19	116	25.73	116	22.29		115	12.59	119	13.54	115	15.01	119	14.04	115	19.13	119	17.26
	120	15.02	120	18.14	120	16.34	120	18.85	120	16.43	120	18.82		117	22.84	117	16.13	117	17.58	117	18.94	117	25.17	117	22.17		116	11.77	120	13.54	116	13.69	120	14.04	116	17.01	120	17.26
	121	15.02	121	18.14	121	16.34	121	18.85	121	16.43	121	18.82		118	23.89	118	15.66	118	16.66	118	18.34	118	24.9	118	21.25		117	12.26	121	13.54	117	13.78	121	14.04	117	16.89	121	17.26
	122	15.02	122	18.14	122	16.34	122	18.85	122	16.43	122	18.82		119	24.49	119	15.72	119	16.57	119	18.29	119	25.05	119	21.06		118	11.86	122	14.08	118	13.08	122	13.55	118	15.44	122	17.26
	123	14.88	123	18.14	123	16.24	123	18.85	123	16.37	123	18.82		120	25.42	120	16.06	120	17.05	120	18.6	120	25.99	120	21.3		119	11.86	123	14.08	119	13.08	123	13.55	119	15.44	123	17.26
	124	14.88	124	18.14	124	16.24	124	18.85	124	16.37	124	18.82		121	25.42	121	16.06	121	17.05	121	18.6	121	25.99	121	21.3		120	11.86	124	14.08	120	13.08	124	13.55	120	15.44	124	17.26
	125	14.88	125	18.14	125	15.99	125	18.85	125	16.2	125	18.82		122	25.42	122	16.06	122	17.05	122	18.6	122	25.99	122	21.3		121	11.86	125	13.47	121	13.08	125	12.39	121	15.44	125	15.14
	126	9.41	126	10.21	126	7.61	126	10.06	126	9.75	126	9		123	26.21	123	16.16	123	17.24	123	18.66	123	26.75	123	21.52		122	11.86	126	17.52	122	13.08	126	13.68	122	15.44	126	19.55
	127	9.41	127	10.21	127	7.61	127	10.06	127	9.02	127	9		124	19.92	124	16.08	124	16.92	124	18.41	124	22.95	124	21.24		123	11.86	127	17.52	123	13.08	127	13.68	123	15.44	127	19.55
	128	9.41	128	10.21	128	7.61	128	10.06	128	9.02	128	9		125	19.92	125	16.14	125	16.92	125	18.32	125	22.95	125	21.05		124	12.16	128	13.69	124	13	128	13.24	124	15.44	128	19.52
	129	9.41	129	10.21	129	7.61	129	10.06	129	9.02	129	9		126	8.84	126	9.81	126	11.63	126	11.22	126	10.84	126	12.96		125	12.16	129	13.69	125	13	129	13.24	125	15.44	129	19.52
	130	9.41	130	10.21	130	7.61	130	10.06	130	9.02	130	9		127	6.44	127	7.44	127	7.43	127	8.07	127	7.41	127	9.33		126	12.78	130	13.3	126	7.44	130	12.86	126	11.24	130	19.52
	131	11.15	131	12.42	131	9.81	131	12.58	131	11.18	131	12.2		128	6.44	128	7.44	128	7.43	128	8.07	128	7.41	128	9.33		127	12.78	131	13.07	127	7.44	131	12.63	127	11.24	131	19.52
	132	11.15	132	12.42	132	9.81	132	12.58	132	11.18	132	12.2		129	6.44	129	7.44	129	7.43	129	8.07	129	7.41	129	9.33		128	12.78	132	13.12	128	7.44	132	12.58	128	11.24	132	19.85
	133	11.15	133	12.42	133	9.81	133	12.58	133	11.18	133	12.2		130	27.59	130	8.09	130	8.74	130	9.05	130	8.36	130	10.33		129	12.78	133	13.12	129	7.44	133	12.58	129	11.24	133	19.85
	134	12.79	134	12.61	134	11.68	134	12.83	134	13.27	134	12.54		131	22.12	131	8.77	131	10.23	131	9.93	131	9.2	131	11.34		130	12.78	134	13.12	130	7.69	134	12.58	130	11.24	134	19.85
	135	13.29	135	13.3	135	12.26	135	14.05	135	13.96	135	13.81		132	22.12	132	8.77	132	10.23	132	9.93	132	9.2	132	11.34		131	10.9	135	13.12	131	8.33	135	12.58	131	10.73	135	19.85
	136	13.29	136	13.3	136	12.26	136	14.05	136	13.96	136	13.81		133	22.12	133	10.86	133	10.23	133	12.39	133	9.2	133	13.87		132	10.9	136	13.02	132	8.33	136	11.41	132	10.73	136	17.69
	137	13.94	137	14.82	137	13.01	137	14.05	137	13.96	137	17.01		134	22.06	134	12.13	134	12.49	134	14.04	134	11.44	134	15.68		133	11.43	137	13.36	133	8.68	137	11.61	133	11.41	137	17.81
	138	13.94	138	14.82	138	13.01	138	14.05	138	13.96	138	17.01		135	24.71	135	12.82	135	12.49	135	14.94	135	12.32	135	16.64		134	11.42	138	13.36	134	8.78	138	11.61	134	10.98	138	17.81
	139	13.94	139	14.82	139	13.01	139	14.05	139	13.96	139	17.01		136	24.71	136	12.82	136	12.49	136	14.94	136	12.32	136	16.64		135	11.42	139	13.82	135	8.88	139	11.77	135	10.98	139	17.85
	140	13.94	140	14.82	140	13.01	140	14.05	140	13.96	140	17.01		137	24.71	137	12.82	137	12.49	137	14.94	137	12.32	137	16.64		136	11.42	140	14.9	136	8.88	140	11.74	136	10.98	140	18.23
	141	13.94	141	16.84	141	13.01	141	16.35	141	13.96	141	17.01		138	24.71	138	12.82	138	12.49	138	14.94	138	12.32	138	16.64		137	11.42	141	14.9	137	9.56	141	11.74	137	10.98	141	18.23
	142	14.7	142	40.17	142	14.03	142	43.85	142	14.56	142	46.01		139	24.71	139	12.82	139	12.49	139	14.94	139	12.32	139	16.64		138	11.42	142	14.9	138	9.56	142	11.74	138	10.98	142	18.23
	143	14.7	143	40.17	143	14.03	143	43.85	143	14.56	143	46.01		140	24.71	140	12.82	140	12.49	140	14.94	140	12.32	140	16.64		139	11.42	143	14.9	139	9.56	143	11.74	139	10.98	143	18.23
	151	32.22	144	47.3	151	35.25	144	59.16	151	38.06	144	60.04		141	24.71	141	12.82	141	12.49	141	14.94	141	12.32	141	16.64		140	11.42	144	14.92	140	9.56	144	11.75	140	10.98	144	17.95
	152	32.22	145	47.3	152	35.25	145	59.16	152	38.06	145	60.04		142	23.74	142	14.94	142	26.48	142	17.36	142	31.14	142	19.72		141	11.42	145	15.7	141	9.56	145	11.75	141	10.98	145	19.37
	153	32.22	146	47.3	153	35.25	146	59.16	153	38.06	146	60.04		143	23.74	143	14.94	143	26.48	143	17.36	143	31.14	143	19.72		142	28.28	146	14.51	142	22.39	146	10.68	142	35.84	146	22.73
	154	32.22	147	47.3	154	35.25	147	59.16	154	38.06	147	60.04		144	34.1	147	24.26	144	37.82	147	26.91	144	45.75	147	30.96		143	28.28	147	14.51	143	25.78	147	10.68	143	35.84	147	22.73
	155	32.22	148	47.3	155	35.25	148	59.16	155	38.06	148	60.04		145	34.1	148	24.26	145	37.82	148	26.91	145	45.75	148	30.96		144	46.18	148	14.51	144	49	148	10.68	144	57.45	148	22.73
	156	32.22	149	47.3	156	35.25	149	59.16	156	38.06	149	60.04		146	34.1	149	24.26	146	37.82	149	26.91	146	45.75	149	30.96		145	46.18	149	29.68	145	49	149	40.31	145	57.45	149	44.11
	157	32.22	150	47.3	157	35.25	150	59.16	157	38.06	150	60.04		147	34.1	150	24.26	147	37.82	150	26.91	147	45.75	150	30.96		146	46.18	150	29.45	146	49	150	40.31	146	57.45	150	43.68
	158	32.22	151	47.25	158	35.25	151	58.71	158	38.06	151	57.38		148	34.1	151	21.01	148	37.82	151	24.29	148	45.75	151	29.38		147	46.18	151	29.45	147	49	151	40.31	147	57.45	151	43.68
	159	32.22	152	47.25	159	35.25	152	58.71	159	38.06	152	57.38		149	34.1	152	21.01	149	37.82	152	24.29	149	45.75	152	29.38		148	46.18	152	29.45	148	49	152	40.31	148	57.45	152	43.68
	160	32.22	153	47.25	160	35.25	153	58.71	160	38.06	153	57.38		150	34.1	153	21.01	150	37.82	153	24.29	150	45.75	153	29.38		149	46.18	153	29.45	149	49	153	40.31	149	57.45	153	43.68
	161	27.1	154	47.25	161	32.67	154	58.71	161	33.99	154	57.38		151	35.43	154	21.01	151	38.99	154	24.29	151	44.77	154	29.38		150	46.18	154	29.45	150	49	154	40.31	150	57.45	154	43.68
	162	27.1	155	48.87	162	32.67	155	59.67	162	33.99	155	60.74		152	35.43	155	21.01	152	38.99	155	24.29	152	44.77	155	29.38		151	45.95	155	29.45	151	47.83	155	40.31	151	55.55	155	43.68
	163	33.94	156	48.87	163	36.81	156	59.67	163	38.36	156	60.74		153	35.43	156	21.01	153	38.99	156	24.29	153	44.77	156	29.38		152	45.95	156	29.45	152	47.83	156	40.31	152	55.55	156	43.68
	164	34.95	157	48.87	164	37.29	157	59.67	164	39.47	157	60.74		154	35.43	157	21.01	154	38.99	157	24.29	154	44.77	157	29.38		153	45.95	157	29.45	153	47.83	157	40.31	153	55.55	157	43.68
	165	34.95	158	48.58	165	37.29	158	58.79	165	39.47	158	59.81		155	35.47	158	21.01	155	39.06	158	24.29	155	44.67	158	29.38		154	45.95	158	29.45	154	47.83	158	40.31	154	55.55	158	43.68
	166	34.95	159	48.24	166	37.29	159	58.94	166	39.47	159	60.8		156	35.47	159	21.01	156	39.06	159	24.29	156	44.67	159	29.38		155	46.41	159	29.45	155	48.52	159	40.31	155	55.77	159	43.68
	167	34.95	160	48.24	167	37.29	160	58.94	167	39.47	160	60.8		157	35.47	160	23.32	157	39.06	160	25.63	157	44.67	160	29.88		156	46.41	160	29.45	156	48.52	160	40.31	156	55.77	160	43.68
	168	34.95	161	48.24	168	37.29	161	58.94	168	39.47	161	60.8		158	35.78	164	44.28	158	39.49	164	46.02	158	44.88	164	50.17		157	46.41	161	29.18	157	48.52	161	39.36	157	55.77	161	42.69
	169	34.95	162	48.24	169	37.29	162	58.94	169	39.47	162	60.8		159	35.83	165	44.28	159	39.5	165	46.02	159	44.63	165	50.17		158	48.35	162	28.33	158	50.78	162	36.96	158	56.53	162	40.92
	170	34.95	163	47.15	170	37.29	163	58.86	170	39.47	163	60.96		160	35.12	166	44.28	160	38.25	166	46.02	160	43.69	166	50.17		159	41.76	163	32.64	159	43.48	163	49.59	159	50.82	163	62.03
	171	34.95	164	47.15	171	37.29	164	58.86	171	39.47	164	60.96		161	30.51	167	44.28	161	34.34	167	46.02	161	43.91	167	50.17		160	41.76	164	32.64	160	43.48	164	49.59	160	50.82	164	62.03
	172	34.95	165	47.15	172	37.29	165	58.86	172	39.47	165	60.96		162	30.51	168	44.28	162	34.34	168	46.02	162	43.91	168	50.17		161	40.48	165	38.45	161	38.66	165	54.5	161	45.61	165	59.03
	173	32.46	166	47.52	173	37.63	166	58.12	173	41.82	166	59.89		163	29.02	169	44.28	163	33.89	169	46.02	163	37.35	169	50.17		162	40.48	166	40.15	162	38.66	166	55.81	162	45.61	166	58.37
	174	22.45	167	47.28	174	32.4	167	56.7	174	37.12	167	56.98		164	29.13	170	44.28	164	33.05	170	46.02	164	36.79	170	50.17		163	32.5	167	42.11	163	32.36	167	57.18	163	40.7	167	59.26
	175	22.45	168	46.54	175	32.4	168	55.74	175	37.12	168	56.98		165	29.13	171	44.28	165	33.05	171	46.02	165	36.79	171	50.17		164	32.5	168	42.11	164	32.36	168	57.18	164	42.02	168	59.26
	176	22.45	169	46.54	176	32.4	169	55.74	176	37.12	169	56.98		166	29.13	172	25.2	166	33.05	172	32.1	166	36.79	172	40.57		165	32.5	169	42.11	165	32.36	169	57.18	165	42.02	169	59.26
	177	22.45	170	46.73	177	32.4	170	54.43	177	37.12	170	56.98		167	29.13	173	24.54	167	33.05	173	31	167	36.79	173	39.47		166	32.5	170	42.11	166	32.36	170	57.18	166	42.86	170	59.26
	178	22.45	171	46.73	178	32.4	171	54.43	178	37.12	171	56.98		168	29.13	174	24.54	168	33.05	174	31	168	36.79	174	39.47		167	32.5	171	42.11	167	32.36	171	57.18	167	42.86	171	59.26
	179	22.45	172	46.73	179	32.4	172	54.43	179	37.12	172	56.98		169	29.13	175	22.07	169	33.05	175	27.58	169	36.79	175	34.91		168	32.5	172	42.11	168	32.36	172	57.18	168	42.86	172	59.26
	180	17.71	173	46.73	180	23.01	173	54.43	180	24.33	173	56.98		170	29.13	176	22.07	170	33.05	176	27.58	170	36.79	176	34.91		169	32.5	173	39.34	169	32.36	173	53.59	169	42.86	173	59.41
	181	17.75	174	37.15	181	21.96	174	47.08	181	22.84	174	51.55		171	29.13	177	22.07	171	33.05	177	27.58	171	36.79	177	34.91		170	32.5	174	31.91	170	32.36	174	43.69	170	42.86	174	57.87
	182	17.75	175	36.1	182	21.96	175	45.87	182	22.84	175	50.65		172	29.13	178	22.07	172	33.05	178	27.58	172	36.79	178	34.91		171	32.5	175	25.03	171	32.36	175	33.88	171	42.86	175	57.92
	183	17.75	176	36.1	183	21.96	176	45.87	183	22.84	176	50.65		173	23.59	179	19.47	173	28.84	179	23.02	173	36.19	179	29.39		172	32.5	176	25.03	172	32.36	176	33.88	172	42.86	176	57.92
	184	17.75	177	36.1	184	21.96	177	45.87	184	22.84	177	50.65		174	17.62	180	18.77	174	24.65	180	22.1	174	33.56	180	27.72		173	24.52	177	25.03	173	29.48	177	33.88	173	40.53	177	57.92
	185	17.75	178	36.1	185	21.96	178	45.87	185	22.84	178	50.65		175	17.62	181	18.77	175	24.65	181	22.1	175	33.56	181	27.72		174	17.48	178	25.03	174	23.75	178	33.88	174	31.5	178	57.92
	186	17.75	179	36.1	186	21.96	179	45.87	186	22.84	179	50.65		176	17.62	182	19.28	176	24.65	182	22.7	176	33.56	182	28.53		175	17.48	179	25.03	175	23.75	179	33.88	175	31.5	179	57.92
	187	17.75	180	36.1	187	21.96	180	45.87	187	22.84	180	50.65		177	17.62	183	19.28	177	24.65	183	22.7	177	33.56	183	28.53		176	17.48	180	25.03	176	23.75	180	33.88	176	31.5	180	57.92
	188	17.75	181	30.26	188	21.96	181	36.06	188	22.84	181	41.3		178	17.62	184	19.28	178	24.65	184	22.7	178	33.56	184	28.53		177	17.48	181	22.07	177	23.75	181	21.8	177	31.5	181	37.75
	189	16.41	182	27.18	189	20.5	182	30.45	189	21.32	182	36.7		179	17.62	185	19.71	179	24.65	185	23.51	179	33.56	185	28.9		178	17.48	182	16.66	178	23.75	182	15.42	178	31.5	182	30.6
	190	18.19	183	27.18	190	22.48	183	30.45	190	23.75	183	36.7		180	17.17	186	19.71	180	21.3	186	23.51	180	26.41	186	28.9		179	17.48	183	16.66	179	23.75	183	15.42	179	31.5	183	30.6
	191	22.36	184	27.18	191	28.22	184	30.45	191	29.8	184	36.7		181	16.79	187	19.71	181	20.15	187	23.51	181	21.62	187	28.9		180	15.18	184	15.86	180	18.43	184	15.36	180	22.5	184	29.61
	192	22.36	185	27.18	192	28.22	185	30.45	192	29.8	185	36.7		182	16.79	188	19.13	182	20.15	188	22.94	182	21.62	188	27.89		181	13.85	185	15.86	181	15.17	185	15.36	181	20.5	185	29.61
	193	22.36	186	27.18	193	28.22	186	30.45	193	29.8	186	36.7		183	16.79	189	20.31	183	20.15	189	24.53	183	21.62	189	28.72		182	13.85	186	15.86	182	15.17	186	15.36	182	20.5	186	29.61
	194	31.78	187	27.18	194	38.45	187	30.45	194	41.45	187	36.7		184	16.79	190	21.46	184	20.15	190	26.16	184	21.62	190	29.26		183	13.85	187	16.4	183	15.17	187	16.07	183	20.5	187	30.96
	195	31.78	188	27.18	195	38.45	188	30.45	195	41.45	188	36.7		185	16.79	191	21.46	185	20.15	191	26.16	185	21.62	191	29.26		184	13.85	188	16.4	184	15.17	188	16.07	184	20.5	188	30.96
	196	31.78	189	27.18	196	38.45	189	30.45	196	41.45	189	36.7		186	16.79	192	21.46	186	20.15	192	26.16	186	21.62	192	29.26		185	13.85	189	16.4	185	15.17	189	16.07	185	20.5	189	30.96
	197	31.78	190	26.32	197	38.45	190	29.59	197	41.45	190	35.76		187	16.79	193	26.31	187	20.15	193	31.85	187	21.62	193	35.74		186	13.85	190	16.83	186	15.17	190	17.97	186	20.5	190	34.19
	199	17.29	191	28.4	199	21.08	191	33.56	199	23.38	191	37.96		188	16.79	194	26.31	188	20.15	194	31.85	188	21.62	194	35.74		187	13.85	191	16.83	187	15.17	191	17.97	187	20.5	191	34.19
	200	16.11	192	30.24	200	19.71	192	37.27	200	21.79	192	40.58		189	15.72	195	26.31	189	19.09	195	31.85	189	20.55	195	35.74		188	13.85	192	16.83	188	15.17	192	17.97	188	20.5	192	34.19
	201	16.56	193	30.24	201	20.58	193	37.27	201	23.04	193	40.58		190	14.76	196	26.31	190	18.32	196	31.85	190	19.67	196	35.74		189	13.2	193	16.83	189	15.17	193	17.97	189	19.65	193	34.19
	202	16.56	194	31.36	202	20.58	194	40.16	202	23.04	194	41.55		191	16.6	197	26.31	191	21.29	197	31.85	191	22.68	197	35.74		190	14.65	194	16.83	190	18.02	194	17.97	190	22.38	194	34.19
	203	16.56	195	34.19	203	20.58	195	40.16	203	23.04	195	43.67		192	16.6	198	18.24	192	21.29	198	21.59	192	22.68	198	27.21		191	15.46	195	16.83	191	21.85	195	17.97	191	24.01	195	34.19
	204	16.56	196	34.19	204	20.58	196	40.16	204	23.04	196	43.67		193	18.7	199	17.01	193	23.9	199	19.94	193	25.91	199	25.18		192	15.46	196	16.83	192	21.85	196	17.97	192	24.01	196	34.19
	205	16.56	197	34.19	205	20.58	197	40.16	205	23.04	197	43.67		194	23.76	200	17.24	194	29.08	200	20.23	194	31.17	200	25.8		193	16.63	197	16.83	193	23.62	197	17.97	193	25.9	197	34.19
	206	16.56	198	34.19	206	20.58	198	40.16	206	23.04	198	43.67		195	23.76	201	17.24	195	29.08	201	20.23	195	31.17	201	25.8		194	25.1	198	16.83	194	31.36	198	17.97	194	38.29	198	34.19
	207	16.56	199	34.08	207	20.58	199	40.36	207	23.04	199	43.88		196	23.76	202	17.24	196	29.08	202	20.23	196	31.17	202	25.8		195	25.1	199	14.94	195	31.36	199	17.21	195	38.29	199	34.44
	208	16.56	200	24.92	208	20.58	200	29.16	208	23.04	200	34.48		197	23.76	203	17.04	197	29.08	203	19.96	197	31.17	203	25.43		196	25.1	200	21.51	196	31.36	200	27.24	196	38.29	200	39.87
	209	16.56	201	23.52	209	20.58	201	27.54	209	23.04	201	34.48		198	23.76	204	17.04	198	29.08	204	19.96	198	31.17	204	25.43		197	25.1	201	21.51	197	31.36	201	27.24	197	38.29	201	39.87
	210	16.56	202	23.97	210	20.58	202	27.99	210	23.04	202	35.28		199	15.61	205	17.04	199	18.85	205	19.96	199	21.91	205	25.43		198	25.1	202	20.7	198	31.36	202	29.74	198	38.29	202	41.73
	211	14.96	203	23.97	211	17.94	203	27.99	211	19.41	203	35.28		200	14.58	206	17.04	200	17.36	206	19.96	200	20.19	206	25.43		199	14.74	203	20.7	199	16.3	203	29.74	199	21.79	203	41.73
	212	14.96	204	23.97	212	17.78	204	27.99	212	19.41	204	35.28		201	14.62	207	17.04	201	17.69	207	19.96	201	21.17	207	25.43		200	13.71	204	20.7	200	15.17	204	29.74	200	20.64	204	41.73
	213	14.96	205	23.97	213	17.78	205	27.99	213	19.41	205	35.28		202	14.62	208	17.04	202	17.69	208	19.96	202	21.17	208	25.43		201	13.11	205	20.29	201	14.61	205	29.74	201	19.38	205	41.93
	214	14.96	206	23.97	214	17.78	206	27.99	214	19.41	206	35.28		203	14.62	209	17.04	203	17.69	209	19.96	203	21.17	209	25.43		202	13.11	206	20.29	202	14.61	206	29.74	202	19.38	206	41.93
	215	14.96	207	23.97	215	17.78	207	27.99	215	19.41	207	35.28		204	14.4	210	15.13	204	17.41	210	17.28	204	20.74	210	21.89		203	13.11	207	20.29	203	14.61	207	29.74	203	19.38	207	41.93
	216	14.96	208	23.97	216	17.78	208	27.99	216	19.41	208	35.28		205	14.4	211	15.13	205	17.41	211	17.28	205	20.74	211	21.89		204	12.96	208	20.21	204	14.47	208	29.37	204	19.16	208	42.46
	217	14.96	209	23.97	217	17.78	209	27.99	217	19.41	209	35.28		206	14.4	212	15.13	206	17.41	212	17.28	206	20.74	212	21.89		205	12.96	209	20.21	205	14.47	209	29.37	205	19.16	209	42.46
	218	14.54	210	23.97	218	17.25	210	27.99	218	18.76	210	35.28		207	14.4	213	15.13	207	17.41	213	17.28	207	20.74	213	21.89		206	12.96	210	20.64	206	14.47	210	29.99	206	19.16	210	45.39
	219	14.52	211	23.97	219	16.57	211	27.99	219	17.89	211	35.28		208	14.4	214	15.13	208	17.41	214	17.28	208	20.74	214	21.89		207	12.96	211	20.37	207	14.47	211	29.81	207	19.16	211	45.95
	220	14.52	212	22.25	220	16.57	212	25.46	220	17.89	212	31.55		209	14.4	215	15.13	209	17.41	215	17.28	209	20.74	215	21.89		208	12.96	212	19.81	208	14.47	212	29.54	208	19.16	212	47.55
	221	14.52	213	22.25	221	16.57	213	25.46	221	17.89	213	31.55		210	14.4	216	15.13	210	17.41	216	17.28	210	20.74	216	21.89		209	12.96	213	19.81	209	14.47	213	29.54	209	19.16	213	47.55
	222	14.18	214	22.25	222	17.16	214	25.46	222	18.5	214	31.55		211	13.08	217	15.13	211	15.16	217	17.28	211	17.06	217	21.89		210	12.96	214	19.81	210	14.47	214	29.54	210	19.16	214	47.55
	223	14.64	215	22.25	223	17.45	215	25.46	223	18.75	215	31.55		212	13.08	218	14.99	212	15.16	218	16.82	212	17.06	218	21.03		211	12.12	215	19.5	211	13.27	215	29.41	211	16.99	215	48.72
	224	14.64	216	22.25	224	17.45	216	25.46	224	18.75	216	31.55		213	13.08	219	14.99	213	15.16	219	16.82	213	17.06	219	21.03		212	12.12	216	19.5	212	13.27	216	29.41	212	16.99	216	48.72
	225	14.64	217	22.25	225	17.45	217	25.46	225	18.75	217	31.55		214	13.08	220	14.99	214	15.16	220	16.82	214	17.06	220	21.03		213	12.12	217	19.5	213	13.27	217	29.41	213	16.99	217	48.72
	226	14.64	218	22.25	226	17.45	218	25.46	226	18.75	218	31.55		215	13.08	221	14.69	215	15.16	221	16.36	215	17.06	221	20.17		214	12.12	218	19.5	214	13.27	218	29.41	214	16.99	218	48.72
	227	14.64	219	22.25	227	17.45	219	25.46	227	18.75	219	31.55		216	13.08	222	14.69	216	15.16	222	16.36	216	17.06	222	20.17		215	12.12	219	19.5	215	13.27	219	29.41	215	16.99	219	48.72
	228	14.64	220	22.69	228	17.45	220	25.52	228	18.75	220	31.14		217	13.08	223	14.69	217	15.16	223	16.36	217	17.06	223	20.17		216	12.12	220	19.97	216	13.27	220	29.58	216	16.99	220	49.04
	229	14.64	221	22.69	229	17.45	221	25.52	229	18.75	221	31.14		218	13.08	224	14.69	218	15.16	224	16.36	218	17.06	224	20.17		217	12.12	221	19.97	217	13.27	221	29.58	217	16.99	221	49.04
	230	14.64	222	22.69	230	17.45	222	25.52	230	18.75	222	31.14		219	13.34	225	14.69	219	15.17	225	16.36	219	16.68	225	20.17		218	12.12	222	19.97	218	13.27	222	29.58	218	16.99	222	49.04
	231	14.64	223	23.17	231	17.45	223	25.98	231	18.75	223	31.02		220	13.34	226	14.69	220	15.17	226	16.36	220	16.68	226	20.17		219	13.02	223	20.41	219	14.14	223	29.58	219	17.82	223	48.43
	232	15.13	224	23.35	232	16.57	224	26.16	232	17.82	224	31.08		221	13.34	227	14.69	221	15.17	227	16.36	221	16.68	227	20.17		220	13.02	224	20.41	220	14.14	224	30.19	220	17.82	224	48.43
	233	15.4	225	23.35	233	16.92	225	26.16	233	18.29	225	31.08		222	12.96	228	14.69	222	14.65	228	16.36	222	15.9	228	20.17		221	13.02	225	20.41	221	14.14	225	30.19	221	17.82	225	48.43
	234	15.4	226	23.35	234	16.92	226	26.16	234	18.29	226	31.08		223	12.96	229	14.69	223	14.65	229	16.36	223	15.9	229	20.17		222	14.65	226	20.41	222	14.3	226	30.19	222	17.46	226	48.43
	235	17.25	227	23.35	235	19.27	227	26.16	235	21.59	227	31.08		224	12.96	230	14.69	224	14.65	230	16.36	224	15.9	230	20.17		223	14.65	227	20.41	223	14.3	227	30.19	223	17.46	227	48.43
	236	17.47	228	23.35	236	19.6	228	26.16	236	22.45	228	31.08		225	12.96	231	14.71	225	14.65	231	16.5	225	15.9	231	20.07		224	14.65	228	20.41	224	14.3	228	28.76	224	17.46	228	48.86
	237	18.17	229	23.35	237	20.51	229	26.16	237	23.79	229	31.08		226	12.96	232	14.89	226	14.65	232	16.65	226	15.9	232	20.15		225	14.65	229	20.41	225	14.3	229	28.76	225	17.46	229	48.86
	238	18.17	230	23.35	238	20.51	230	26.16	238	23.79	230	31.08		227	12.96	233	14.89	227	14.65	233	16.65	227	15.9	233	20.15		226	14.65	230	20.41	226	14.3	230	28.76	226	17.46	230	48.86
	239	18.17	231	23.35	239	20.51	231	26.16	239	23.79	231	31.08		228	12.96	234	14.26	228	14.65	234	16.91	228	15.9	234	19.9		227	14.65	231	20.41	227	14.3	231	28.76	227	17.46	231	48.86
	240	17.68	232	23.35	240	20.51	232	26.16	240	23.36	232	31.08		229	12.96	235	14.69	229	14.65	235	17.48	229	15.9	235	20.57		228	14.65	232	20.41	228	14.3	232	28.76	228	17.46	232	48.86
	241	17.68	233	22.39	241	20.51	233	25.12	241	23.36	233	29.81		230	12.96	236	14.69	230	14.65	236	17.48	230	15.9	236	20.57		229	14.65	233	20.41	229	14.3	233	28.76	229	17.46	233	48.86
	242	15.6	234	22.39	242	17.99	234	25.12	242	20.94	234	29.81		231	12.96	237	14.61	231	14.65	237	17.3	231	15.9	237	20.48		230	14.65	234	20.41	230	14.3	234	28.76	230	17.46	234	48.86
	243	14.06	235	22.39	243	16.17	235	25.12	243	19.07	235	29.81		232	12.67	238	14.61	232	14.31	238	17.3	232	15.62	238	20.48		231	14.65	235	20.41	231	14.3	235	28.76	231	17.46	235	48.86
	244	14.8	236	21.44	244	17.23	236	22.58	244	20.23	236	26.15		233	12.88	239	14.61	233	14.46	239	17.3	233	15.62	239	20.48		232	12.34	236	18.39	232	13.51	236	15.36	232	16.69	236	31.2
	245	14.8	237	21.07	245	17.23	237	21.87	245	20.23	237	25.45		234	12.88	240	14.61	234	14.46	240	17.3	234	15.62	240	20.48		233	12.51	237	18.39	233	13.72	237	15.36	233	16.74	237	31.2
	246	14.51	238	21.07	246	16.94	238	21.87	246	20.07	238	25.45		235	14.05	241	13.69	235	15.67	241	16.01	235	19.25	241	19.63		234	12.51	238	18.39	234	13.72	238	15.36	234	16.74	238	31.2
	247	14.51	239	20.4	247	16.94	239	21.39	247	20.07	239	25.1		236	14.54	242	13.52	236	16.22	242	15.57	236	20.09	242	19.77		235	11.5	239	18.39	235	11.54	239	15.36	235	17.41	239	31.2
	248	13.94	240	20.4	248	16.54	240	21.39	248	20.02	240	25.1		237	14.54	243	14.75	237	16.22	243	16.73	237	20.09	243	22.1		236	12.04	240	18.39	236	12.02	240	15.36	236	18.69	240	31.2
	249	14.64	241	20.4	249	17.74	241	21.39	249	21.51	241	25.1		238	14.32	244	14.75	238	15.97	244	16.73	238	20.11	244	22.1		237	12.04	241	18.39	237	12.02	241	15.36	237	18.69	241	31.2
	250	14.64	242	20.4	250	17.74	242	21.39	250	21.51	242	25.1		239	14.32	245	14.75	239	15.97	245	16.73	239	20.11	245	22.1		238	13.14	242	18.39	238	13.12	242	15.36	238	18.69	242	31.2
	251	14.64	243	17.43	251	17.74	243	19.04	251	21.51	243	22		240	14.32	246	14.75	240	15.97	246	16.73	240	20.11	246	22.1		239	13.14	243	15.28	239	13.12	243	13.31	239	18.69	243	23.63
	252	14.64	244	16.75	252	17.74	244	18.77	252	21.51	244	22.05		241	14.32	247	13.95	241	15.97	247	16.01	241	20.11	247	22.46		240	13.14	244	15.28	240	13.19	244	13.31	240	18.69	244	23.63
	253	15.29	245	17.81	253	16.94	245	20.01	253	19.91	245	23.71		242	12.88	248	13.95	242	13.87	248	16.01	242	17.65	248	22.46		241	13.14	245	13.69	241	13.19	245	12.42	241	18.69	245	21.26
	254	20.41	246	17.81	254	20.56	246	20.01	254	20.41	246	23.71		243	12.46	249	13.95	243	13.38	249	16.01	243	17.06	249	22.46		242	12.97	246	13.69	242	13.19	246	12.42	242	18.55	246	21.26
	255	20.41	247	17.43	255	20.56	247	19.86	255	20.41	247	23.69		244	13.35	250	13.95	244	14.11	250	16.01	244	17.68	250	22.46		243	13.72	247	13.97	243	13.92	247	12.45	243	19.62	247	21.26
	256	20.41	248	17.43	256	20.56	248	19.86	256	20.41	248	23.69		245	13.35	251	13.95	245	14.11	251	16.01	245	17.68	251	22.46		244	15.71	248	13.97	244	15.62	248	12.45	244	21.02	248	21.26
	257	20.41	249	17.43	257	20.56	249	19.86	257	20.41	249	23.69		246	13.35	252	17.2	246	14.11	252	19.14	246	17.68	252	20.78		245	15.71	249	13.97	245	15.62	249	12.45	245	21.02	249	21.26
	258	20.41	250	18.77	258	20.56	250	21.24	258	20.41	250	26.02		247	13.35	253	17.2	247	14.11	253	19.14	247	17.68	253	20.78		246	15.71	250	13.97	246	15.62	250	12.45	246	21.02	250	21.26
	259	20.41	251	18.77	259	20.56	251	21.24	259	20.41	251	26.02		248	12.6	254	17.2	248	13.17	254	19.14	248	17.05	254	20.78		247	15.71	251	13.97	247	15.62	251	12.45	247	21.02	251	21.26
	260	20.41	252	18.77	260	20.56	252	21.24	260	20.41	252	26.02		249	12.6	255	17.2	249	14.19	255	19.14	249	18.75	255	20.78		248	15.07	252	13.97	248	15.15	252	12.45	248	21.02	252	21.26
	261	18.54	253	18.77	261	25.2	253	21.24	261	30.82	253	26.02		250	12.6	256	17.2	250	14.19	256	19.14	250	18.75	256	20.78		249	15.07	253	13.97	249	15.15	253	12.45	249	21.02	253	21.26
	262	18.54	254	18.36	262	25.2	254	20.02	262	30.82	254	21.48		251	12.6	257	17.2	251	14.19	257	19.14	251	18.75	257	20.78		250	15.07	254	18.23	250	15.15	254	20.92	250	21.02	254	29.34
	263	18.54	255	21.51	263	25.2	255	22.64	263	30.82	255	21.28		252	12.6	258	17.2	252	14.19	258	19.14	252	18.75	258	20.78		251	15.07	255	21.26	251	15.15	255	26.92	251	21.02	255	29.34
	264	20.99	256	21.51	264	28.57	256	22.64	264	35.12	256	21.28		253	13.98	259	17.2	253	15.01	259	19.14	253	17.3	259	20.78		252	15.07	256	21.26	252	15.15	256	26.92	252	21.02	256	29.34
	265	20.78	257	21.51	265	27.32	257	22.64	265	34.03	257	21.28		254	16.55	260	20.14	254	17.65	260	23.44	254	18.16	260	28.43		253	14.43	257	21.26	253	14.49	257	26.92	253	17.31	257	29.34
	266	20.78	258	21.51	266	28.81	258	22.64	266	35.49	258	21.28		255	16.55	261	20.14	255	17.65	261	23.44	255	18.16	261	28.43		254	15.61	258	21.26	254	15.56	258	26.92	254	17.58	258	29.34
	267	20.78	259	21.51	267	28.81	259	22.64	267	35.49	259	21.28		256	16.55	262	20.14	256	17.65	262	23.44	256	18.16	262	28.43		255	15.61	259	21.26	255	15.56	259	26.92	255	17.58	259	29.34
	268	23.15	260	21.51	268	30.96	260	22.64	268	37.19	260	21.28		257	16.55	263	20.14	257	17.65	263	23.44	257	18.16	263	28.43		256	15.61	260	21.26	256	15.56	260	26.92	256	17.58	260	29.34
	269	23.15	261	21.51	269	30.96	261	22.64	269	37.19	261	21.28		258	16.55	264	20.64	258	17.65	264	24.01	258	18.16	264	27.94		257	15.61	261	21.26	257	15.56	261	26.92	257	17.58	261	29.34
	270	23.15	262	26.07	270	30.96	262	34.83	270	37.19	262	42.61		259	16.55	265	20.64	259	17.65	265	25.5	259	18.16	265	30.49		258	15.61	262	23.88	258	15.56	262	29.53	258	17.58	262	38.59
	271	23.15	263	26.07	271	30.96	263	34.83	271	37.19	263	42.61		260	16.55	266	22.97	260	17.65	266	27.41	260	18.16	266	32.15		259	15.61	263	25.33	259	15.56	263	33.13	259	17.58	263	45.22
	272	23.15	264	26.07	272	30.96	264	34.83	272	37.19	264	42.61		261	18.2	267	24.96	261	23.92	267	29.2	261	31.55	267	34.24		260	15.61	264	25.33	260	15.56	264	33.13	260	17.58	264	45.22
	273	23.15	265	26.07	273	30.96	265	34.83	273	37.19	265	42.61		262	18.2	268	24.96	262	23.92	268	29.2	262	33.72	268	34.24		261	18.43	265	24.29	261	19.23	265	29.96	261	25.76	265	43.71
	274	23.15	266	25.4	274	30.96	266	32.16	274	37.19	266	37.89		263	18.2	269	24.96	263	23.92	269	29.2	263	33.72	269	34.24		262	20.74	266	25.25	262	22.22	266	26.36	262	30.9	266	44.99
	275	23.15	267	25.4	275	30.96	267	32.16	275	37.19	267	37.89		264	18.2	270	24.96	264	23.92	270	29.2	264	33.72	270	34.24		263	20.74	267	26.24	263	22.22	267	27.18	263	30.9	267	44.99
	276	22.57	268	28.09	276	30.02	268	34.84	276	37.19	268	39.99		265	17.28	271	24.96	265	22.53	271	29.2	265	34.86	271	34.24		264	20.74	268	26.35	264	22.22	268	27.32	264	30.9	268	45.85
	277	17.83	269	28.09	277	21.99	269	34.84	277	24.62	269	39.99		266	19.05	272	24.96	266	22.53	272	29.2	266	35.67	272	34.24		265	20.91	269	26.35	265	24.4	269	27.32	265	33.87	269	45.85
	278	18.64	270	28.09	278	22.75	270	34.84	278	25.49	270	39.99		267	20.86	273	24.96	267	25.64	273	29.2	267	36.17	273	34.24		266	20.91	270	26.35	266	24.4	270	27.32	266	33.87	270	45.85
	279	19.65	271	28.09	279	23.86	271	34.84	279	26.78	271	39.99		268	22.53	274	24.96	268	28.23	274	29.2	268	37.01	274	34.24		267	23.61	271	26.35	267	27.4	271	27.32	267	36.4	271	45.85
	280	19.65	272	28.09	280	23.86	272	34.84	280	26.78	272	39.99		269	22.53	275	24.26	269	28.23	275	28.34	269	37.01	275	32.94		268	23.61	272	26.35	268	27.4	272	27.32	268	36.4	272	45.85
	281	19.65	273	28.09	281	23.86	273	34.84	281	26.78	273	39.99		270	22.53	276	16	270	28.23	276	18.27	270	37.01	276	22.44		269	23.61	273	26.19	269	27.4	273	27.03	269	36.4	273	43.86
	282	19.65	274	28.09	282	23.86	274	34.84	282	26.78	274	39.99		271	22.53	277	17.64	271	28.23	277	20.56	271	37.01	277	24.98		270	23.61	274	26.19	270	27.4	274	27.03	270	36.4	274	43.86
	283	19.65	275	28.09	283	23.86	275	34.84	283	26.78	275	39.99		272	22.53	278	19.06	272	28.23	278	22.45	272	37.01	278	27.16		271	23.61	275	26.19	271	27.4	275	27.03	271	36.4	275	43.86
	284	19.65	276	28.09	284	23.86	276	34.84	284	26.78	276	39.99		273	22.53	279	19.06	273	28.23	279	22.45	273	37.01	279	27.16		272	23.61	276	26.19	272	27.4	276	27.03	272	36.4	276	43.86
	285	19.65	277	28.09	285	23.86	277	34.84	285	26.78	277	39.99		274	22.53	280	19.06	274	28.23	280	22.45	274	37.01	280	27.16		273	23.61	277	26.19	273	27.4	277	27.03	273	36.4	277	43.86
	286	26.45	278	23.38	286	27.02	278	22.77	286	29.35	278	30.11		275	22.53	281	19.06	275	28.23	281	22.45	275	37.01	281	27.16		274	23.61	278	20.07	274	27.4	278	21.91	274	36.4	278	36.88
	287	26.45	279	24.65	287	27.02	279	26.51	287	29.35	279	31.41		276	21.4	282	19.06	276	26.54	282	22.45	276	34.5	282	27.16		275	23.61	279	12.57	275	27.4	279	13.88	275	36.4	279	25.11
	288	26.45	280	24.65	288	27.02	280	26.51	288	29.35	280	31.41		277	12.58	283	19.06	277	16.15	283	22.45	277	19.45	283	27.16		276	23.61	280	12.57	276	27.4	280	13.88	276	36.4	280	25.11
	289	26.45	281	24.65	289	27.02	281	26.51	289	29.35	281	31.41		278	14.33	284	19.06	278	18.08	284	22.45	278	21.71	284	27.16		277	12.49	281	12.57	277	15.44	281	13.88	277	17.69	281	25.11
	290	26.45	282	24.65	290	27.02	282	26.51	290	29.35	282	31.41		279	15.72	285	22.11	279	19.72	285	25.65	279	23.49	285	29.83		278	14.09	282	12.57	278	17.15	282	13.88	278	17.69	282	25.11
	291	26.45	283	24.65	291	27.02	283	26.51	291	29.35	283	31.41		280	15.72	286	22.11	280	19.72	286	25.65	280	23.49	286	29.83		279	14.09	283	12.57	279	17.15	283	13.88	279	17.69	283	25.11
	292	26.45	284	24.65	292	27.02	284	26.51	292	29.35	284	31.41		281	15.72	287	22.11	281	19.72	287	25.65	281	23.49	287	29.83		280	14.09	284	12.57	280	17.15	284	13.88	280	17.69	284	25.11
	293	26.45	285	24.65	293	27.02	285	26.51	293	29.35	285	31.41		282	15.72	288	22.11	282	19.72	288	25.65	282	23.49	288	29.83		281	14.09	285	12.57	281	17.15	285	13.88	281	17.69	285	25.11
	294	26.45	286	24.65	294	27.02	286	26.51	294	29.35	286	31.41		283	15.72	289	22.11	283	19.72	289	25.65	283	23.49	289	29.83		282	14.09	286	12.57	282	17.15	286	13.88	282	17.69	286	25.11
	295	26.45	287	29.54	295	27.02	287	30.04	295	29.35	287	34.21		284	15.72	290	22.11	284	19.72	290	25.65	284	23.49	290	29.83		283	14.09	287	16.41	283	17.15	287	17.22	283	17.69	287	28.94
	296	26.45	288	29.54	296	27.02	288	30.04	296	29.35	288	34.21		285	15.72	291	22.11	285	19.72	291	25.65	285	23.49	291	29.83		284	14.09	288	18.44	284	17.15	288	18.88	284	17.69	288	28.94
	297	27.26	289	29.54	297	27.71	289	30.04	297	29.89	289	34.21		286	20.52	292	22.11	286	24.18	292	25.65	286	25.91	292	29.83		285	14.09	289	18.44	285	17.15	289	18.88	285	17.69	289	28.94
	301	7.08	290	29.54	301	8.54	290	30.04	301	11.45	290	34.21		287	20.52	293	22.11	287	24.18	293	25.65	287	25.91	293	29.83		286	16.45	290	24.43	286	17.85	290	23.94	286	20.28	290	30.28
	302	9	291	29.54	302	10.55	291	30.04	302	13.99	291	34.21		288	20.52	294	22.11	288	24.18	294	25.65	288	25.91	294	29.83		287	16.45	291	24.43	287	17.85	291	23.94	287	20.28	291	30.28
	303	9.59	292	29.54	303	11.28	292	30.04	303	14.66	292	34.21		289	20.52	295	22.11	289	24.18	295	25.65	289	25.91	295	29.83		288	16.45	292	24.43	288	17.85	292	23.94	288	20.28	292	30.28
	304	9.59	293	29.54	304	11.28	293	30.04	304	14.66	293	34.21		290	20.52	296	22.78	290	24.18	296	26.26	290	25.91	296	30.39		289	19.15	293	24.43	289	19.87	293	23.94	289	26.2	293	30.28
	305	9.59	294	29.54	305	11.28	294	30.04	305	14.66	294	34.21		291	20.52	302	0.83	291	24.18	302	1.4	291	25.91	302	1.13		290	19.15	294	24.43	290	19.87	294	23.94	290	26.2	294	30.28
	306	9.59	295	29.54	306	11.28	295	30.04	306	14.66	295	34.21		292	20.52	303	0.83	292	24.18	303	1.4	292	25.91	303	1.13		291	19.15	295	22.1	291	19.87	295	21.2	291	26.2	295	28.3
	307	9.59	296	29.54	307	11.28	296	30.04	307	14.66	296	34.21		293	20.52	304	0.83	293	24.18	304	1.4	293	25.91	304	1.13		292	19.15	296	22.1	292	19.87	296	21.2	292	26.2	296	28.3
	308	9.59	297	29.54	308	11.28	297	30.04	308	14.66	297	34.21		294	20.52	305	0.83	294	24.18	305	1.4	294	25.91	305	1.13		293	19.15	297	22.1	293	19.87	297	21.2	293	26.2	297	28.3
	309	9.59	298	30.2	309	11.28	298	30.39	309	14.66	298	34.68		295	20.52	306	0.83	295	24.18	306	1.4	295	25.91	306	1.13		294	19.15	298	19.84	294	19.87	298	18.57	294	26.2	298	26.37
	310	9.59	302	8.19	310	11.28	302	10.52	310	14.66	302	10.41		296	20.52	307	0.83	296	24.18	307	1.4	296	25.91	307	1.13		295	19.15	299	17.44	295	19.87	299	15.72	295	26.2	299	24.34
	311	9.59	303	10.21	311	11.28	303	12.53	311	14.66	303	12.46		297	20.36	308	0.83	297	24.68	308	1.4	297	26.28	308	1.13		296	19.15	300	17.44	296	19.87	300	15.72	296	26.2	300	24.34
	312	9.59	304	10.33	312	11.28	304	12.78	312	14.66	304	12.46		298	17.43	309	0.83	298	24.48	309	1.4	298	25.76	309	1.13		297	19.73	301	17.44	297	20.57	301	15.72	297	26.2	301	24.34
	313	9.59	305	10.33	313	11.28	305	12.78	313	14.66	305	12.46		299	17.43	310	0.83	299	24.48	310	1.4	299	25.76	310	1.13		298	19.12	302	19.58	298	22.91	302	22.59	298	33.65	302	29.73
			306	10.33			306	12.78			306	12.46		300	17.43	311	0.83	300	24.48	311	1.4	300	25.76	311	1.13		299	19.12	303	16.03	299	22.91	303	18.55	299	33.65	303	22.67
			307	10.33			307	12.78			307	12.46		301	8.32	312	0.83	301	0.57	312	1.4	301	0.66	312	1.13		300	19.12	304	16.03	300	22.91	304	18.55	300	33.65	304	22.67
			308	10.33			308	12.78			308	12.46		302	6.09			302	1.95			302	3.44				301	13.24	305	16.03	301	16.42	305	18.55	301	22.83	305	22.67
			309	10.33			309	12.78			309	12.46		303	5.03			303	1.82			303	2.85				302	12.07	306	15.02	302	15.29	306	18.25	302	20.96	306	22.67
			310	10.33			310	12.78			310	12.46		304	5.03			304	1.82			304	2.85				303	11.86	307	15.02	303	14.8	307	18.25	303	19.4	307	22.67
			311	10.33			311	12.78			311	12.46		305	5.03			305	1.82			305	2.85				304	11.86	308	15.02	304	14.8	308	18.25	304	19.4	308	22.67
			312	10.33			312	12.78			312	12.46		306	1.22			306	1.82			306	2.85				305	11.86	309	12.74	305	14.8	309	16.08	305	19.4	309	15.61
			313	10.33			313	12.78			313	12.46		307	1.22			307	1.82			307	2.85				306	9.44	310	12.74	306	12.1	310	16.08	306	14.66	310	15.61
			314	10.33			314	12.78			314	12.46		308	1.22			308	1.82			308	2.85				307	9.44	311	12.74	307	12.1	311	16.08	307	14.66	311	15.61
														309	1.22			309	1.82			309	2.85				308	9.44	312	12.74	308	12.1	312	16.08	308	14.66	312	15.61
														310	1.22			310	1.82			310	2.85				309	9.44	313	12.74	309	12.1	313	16.08	309	14.66	313	15.61
														311	1.22			311	1.82			311	2.85				310	9.44	314	12.74	310	12.1	314	16.08	310	14.66	314	15.61
														312	1.22			312	1.82			312	2.85				311	9.44	315	12.74	311	12.1	315	16.08	311	14.66	315	15.61
														313	1.22			313	1.82			313	2.85				312	9.44	316	12.74	312	12.1	316	16.08	312	14.66	316	15.61
																											313	9.44	317	12.74	313	12.1	317	16.08	313	14.66	317	15.61

## Sheet: Figure7
	Figure 7a												Figure 7b
	Proteins purified from bacterial cultures												Mammalian cell lysates
	Time	AncINS	Time	AncINS	Time	AncFT	AncFT	Time	RLuc8	Time	RLuc8		Time	AncFT	Time	RLuc8
		relative		simulation		relative	simulation		relative		simulation			relative		relative
	0.01		0	1.04848	0.1		1.03346	0.01		0.001	1		0	0.04928	0	0.10628
	0.53533	1	0.05	1.04302	0.53533	1	1.01282	0.10033	1	0.01	0.96782		0.13333	0.77135	0.13333	1
	1.07083	0.94627	0.1	1.03764	1.07083	0.98106	0.99258	0.20067	0.55494	0.02	0.93689		0.23333	0.7569	0.23333	0.93396
	1.60633	0.89849	0.2	1.02707	1.60633	0.96381	0.97275	0.30117	0.40168	0.03	0.90714		0.33333	0.7477	0.33333	0.87927
	2.14183	0.85527	0.3	1.01672	2.14183	0.94588	0.95331	0.4015	0.32132	0.05	0.85102		0.43333	0.74376	0.43333	0.82963
	2.67733	0.81673	0.4	1.00657	2.67733	0.92795	0.93425	0.502	0.26996	0.02	0.93689		0.53333	0.74836	0.53333	0.78369
	3.21283	0.78104	0.53533	0.99316	3.21283	0.91031	0.91558	0.60233	0.23358	0.04	0.87853		0.63333	0.74967	0.63333	0.74088
	3.74817	0.74875	1.07083	0.94332	3.74817	0.89298	0.89728	0.70267	0.20615	0.06	0.82457		0.73333	0.7431	0.73333	0.70063
	4.28367	0.71845	1.60633	0.89806	4.28367	0.87635	0.87934	0.80317	0.18455	0.08	0.77466		0.83333	0.75756	0.83333	0.66279
	4.81917	0.69097	2.14183	0.85675	4.81917	0.86007	0.86176	0.9035	0.16699	0.1	0.72849		0.93333	0.75164	0.93333	0.62684
	5.35467	0.66531	2.67733	0.81889	5.35467	0.84359	0.84453	1.004	0.15241	0.11	0.70671		1.03333	0.74639	1.03333	0.59312
	5.89017	0.64145	3.21283	0.78404	5.89017	0.82806	0.82764	1.10433	0.14003	0.12	0.68577		1.13333	0.7569	1.13333	0.56164
	6.42567	0.61904	3.74817	0.75187	6.42567	0.81243	0.81109	1.20467	0.12939	0.13	0.66561		1.23333	0.75821	1.23333	0.53237
	6.96117	0.59863	4.28367	0.72207	6.96117	0.79613	0.79486	1.30517	0.12011	0.14	0.64623		1.33333	0.76741	1.33333	0.50435
	7.4965	0.57864	4.81917	0.69438	7.4965	0.78148	0.77897	1.4055	0.11197	0.15	0.62757		1.43333	0.76018	1.43333	0.47813
	8.032	0.5609	5.35467	0.66859	8.032	0.76678	0.76338	1.506	0.10471	0.18	0.57574		1.53333	0.75624	1.53333	0.45504
	8.5675	0.54355	5.89017	0.64451	8.5675	0.75207	0.74811	1.60633	0.09821	0.20067	0.54335		1.63333	0.77661	1.63333	0.4323
	9.103	0.52695	6.42567	0.62197	9.103	0.73695	0.73314	1.70667	0.09239	0.21	0.52954		1.73333	0.76741	1.73333	0.41113
	9.6385	0.51171	6.96117	0.60083	9.6385	0.72254	0.71846	1.80717	0.0871	0.23	0.50155		1.83333	0.76675	1.83333	0.39144
	10.174	0.4966	7.4965	0.58097	10.174	0.70849	0.70408	1.9075	0.08226	0.25	0.47561		1.93333	0.77464	1.93333	0.37266
	10.7095	0.4835	8.032	0.56226	10.7095	0.69529	0.68999	2.008	0.07787	0.30117	0.4175		2.03333	0.78515	2.03333	0.35534
	11.2448	0.47025	8.5675	0.54462	11.2448	0.68189	0.67618	2.10833	0.07382	0.31	0.40855		2.13333	0.77792	2.13333	0.33908
	11.7803	0.45779	9.103	0.52794	11.7803	0.66836	0.66264	2.20883	0.07011	0.33	0.38934		2.23333	0.78712	2.23333	0.32408
	12.3158	0.44544	9.6385	0.51217	12.3158	0.6552	0.64937	2.30917	0.06666	0.35	0.37151		2.33333	0.78844	2.33333	0.30994
	12.8513	0.43381	10.174	0.49721	12.8513	0.64185	0.63636	2.4095	0.06346	0.4015	0.33117		2.43333	0.79041	2.43333	0.29629
	13.3868	0.42288	10.7095	0.48302	13.3868	0.62972	0.62362	2.51	0.06049	0.42	0.31843		2.53333	0.79632	2.53333	0.28435
	13.9223	0.41288	11.2448	0.46953	13.9223	0.61694	0.61112	2.61033	0.05771	0.45	0.29949		2.63333	0.8042	2.63333	0.27238
	14.4577	0.40235	11.7803	0.4567	14.4577	0.60478	0.59888	2.71083	0.05513	0.48	0.28247		2.73333	0.80749	2.73333	0.26171
	14.9932	0.39273	12.3158	0.44447	14.9932	0.59324	0.58688	2.81117	0.05268	0.502	0.27107		2.83333	0.79632	2.83333	0.25161
	15.5287	0.38336	12.8513	0.4328	15.5287	0.58173	0.57512	2.9115	0.05042	0.53	0.25777		2.93333	0.81406	2.93333	0.24207
	16.0642	0.37484	13.3868	0.42167	16.0642	0.56983	0.56359	3.012	0.04827	0.57	0.24085		3.03333	0.81472	3.03333	0.23262
	16.5997	0.36593	13.9223	0.41102	16.5997	0.55802	0.55229	3.11233	0.04625	0.60233	0.22874		3.13333	0.8088	3.13333	0.22431
	17.1352	0.35771	14.4577	0.40084	17.1352	0.54719	0.54121	3.21283	0.04434	0.65	0.21306		3.23333	0.81406	3.23333	0.21638
	17.6707	0.35039	14.9932	0.39108	17.6707	0.53666	0.53036	3.31317	0.04255	0.70267	0.19828		3.33333	0.80618	3.33333	0.20918
	18.206	0.34273	15.5287	0.38173	18.206	0.52518	0.51972	3.4135	0.04085	0.80317	0.17582		3.43333	0.81997	3.43333	0.20228
	18.7415	0.33552	16.0642	0.37275	18.7415	0.51503	0.5093	3.514	0.03925	0.9035	0.15885		3.53333	0.82392	3.53333	0.19583
	19.277	0.3283	16.5997	0.36413	19.277	0.50441	0.49908	3.61433	0.03772	1.004	0.14559		3.63333	0.818	3.63333	0.18954
	19.8125	0.3217	17.1352	0.35585	19.8125	0.49441	0.48906	3.71483	0.03629	1.10433	0.13493		3.73333	0.83509	3.73333	0.1838
	20.348	0.31474	17.6707	0.34789	20.348	0.48408	0.47925	3.81517	0.0349	1.20467	0.12608		3.83333	0.81866	3.83333	0.17834
	20.8835	0.30825	18.206	0.34022	20.8835	0.47479	0.46963	3.9155	0.03361	1.30517	0.11849		3.93333	0.82129	3.93333	0.17355
	21.419	0.30248	18.7415	0.33283	21.419	0.46476	0.4602	4.016	0.03235	1.4055	0.11186		4.03333	0.83114	4.03333	0.16888
	21.9543	0.29588	19.277	0.32572	21.9543	0.45591	0.45096	4.11633	0.03118	1.506	0.10591		4.13333	0.8318	4.13333	0.16437
	22.4898	0.29062	19.8125	0.31885	22.4898	0.44627	0.4419	4.21683	0.03003	1.60633	0.10051		4.23333	0.82589	4.23333	0.16001
	23.0253	0.2851	20.348	0.31222	23.0253	0.43748	0.43302	4.31717	0.02896	1.70667	0.09553		4.33333	0.85283	4.33333	0.15601
	23.5608	0.27908	20.8835	0.30582	23.5608	0.42804	0.42432	4.41767	0.02792	1.80717	0.09089		4.43333	0.85151	4.43333	0.15225
	24.0963	0.27361	21.419	0.29964	24.0963	0.41934	0.41579	4.518	0.02695	1.9075	0.08656		4.53333	0.84691	4.53333	0.14895
	24.6318	0.26875	21.9543	0.29366	24.6318	0.41147	0.40743	4.61833	0.026	2.008	0.08247		4.63333	0.85283	4.63333	0.1456
	25.1673	0.26349	22.4898	0.28787	25.1673	0.40295	0.39924	4.71883	0.0251	2.10833	0.07861		4.73333	0.85348	4.73333	0.14241
	25.7027	0.25931	23.0253	0.28227	25.7027	0.39398	0.39121	4.81917	0.02424	2.20883	0.07495		4.83333	0.85742	4.83333	0.13965
	26.2382	0.25447	23.5608	0.27685	26.2382	0.38587	0.38334	4.91967	0.02341	2.30917	0.07149		4.93333	0.8594	4.93333	0.13698
	26.7737	0.24941	24.0963	0.2716	26.7737	0.37845	0.37563	5.02	0.02262	2.4095	0.06819		5.03333	0.84823	5.03333	0.1342
	27.3092	0.24508	24.6318	0.2665	27.3092	0.3704	0.36807	5.12033	0.02184	2.51	0.06505		5.13333	0.85545	5.13333	0.13178
	27.8447	0.241	25.1673	0.26156	27.8447	0.36336	0.36066	5.22083	0.02112	2.61033	0.06207		5.23333	0.86005	5.23333	0.12948
	28.3802	0.23664	25.7027	0.25677	28.3802	0.35543	0.3534	5.32117	0.02041	2.71083	0.05923		5.33333	0.86005	5.33333	0.12727
	28.9155	0.23273	26.2382	0.25211	28.9155	0.34809	0.34628	5.42167	0.01974	2.81117	0.05652		5.43333	0.8594	5.43333	0.12523
	29.451	0.2283	26.7737	0.24759	29.451	0.34057	0.33931	5.522	0.01911	2.9115	0.05394		5.53333	0.87845	5.53333	0.12316
	29.9865	0.22462	27.3092	0.2432	29.9865	0.33344	0.33247	5.62233	0.01848	3.012	0.05149		5.63333	0.86202	5.63333	0.12126
	30.522	0.22052	27.8447	0.23893	30.522	0.32702	0.32577	5.72283	0.01789	3.11233	0.04915		5.73333	0.86531	5.73333	0.11952
	31.0575	0.21712	28.3802	0.23478	31.0575	0.32001	0.3192	5.82317	0.0173	3.21283	0.04691		5.83333	0.87582	5.83333	0.11788
	31.593	0.21352	28.9155	0.23074	31.593	0.31359	0.31277	5.92367	0.01675	3.31317	0.04479		5.93333	0.88436	5.93333	0.11617
	32.1285	0.21027	29.451	0.22682	32.1285	0.30749	0.30646	6.024	0.01623	3.4135	0.04276		6.03333	0.8883	6.03333	0.11472
	32.6638	0.20641	29.9865	0.22299	32.6638	0.30075	0.30028	6.12433	0.0157	3.514	0.04083		6.13333	0.87845	6.13333	0.1133
	33.1993	0.20299	30.522	0.21926	33.1993	0.29474	0.29422	6.22483	0.0152	3.61433	0.03899		6.23333	0.89028	6.23333	0.11195
	33.7348	0.19971	31.0575	0.21563	33.7348	0.28835	0.28828	6.32517	0.01473	3.71483	0.03723		6.33333	0.89093	6.33333	0.11067
	34.2703	0.19679	31.593	0.2121	34.2703	0.2819	0.28246	6.42567	0.01426	3.81517	0.03556		6.43333	0.88371	6.43333	0.10945
	34.8058	0.19369	32.1285	0.20865	34.8058	0.27669	0.27675	6.526	0.01382	3.9155	0.03397		6.53333	0.88173	6.53333	0.10827
	35.3413	0.19032	32.6638	0.20529	35.3413	0.27003	0.27116	6.6265	0.0134	4.016	0.03245		6.63333	0.88502	6.63333	0.10725
	35.8768	0.18709	33.1993	0.20201	35.8768	0.26482	0.26568	6.72683	0.01298	4.11633	0.031		6.73333	0.88962	6.73333	0.10629
	36.4122	0.1848	33.7348	0.19881	36.4122	0.25959	0.26031	6.82717	0.01258	4.21683	0.02962		6.83333	0.88896	6.83333	0.10509
	36.9477	0.18173	34.2703	0.19569	36.9477	0.25349	0.25504	6.92767	0.0122	4.31717	0.0283		6.93333	0.88896	6.93333	0.10427
	37.4832	0.17866	34.8058	0.19264	37.4832	0.24814	0.24988	7.028	0.01182	4.41767	0.02705		7.03333	0.90999	7.03333	0.10326
	38.0187	0.17619	35.3413	0.18966	38.0187	0.24358	0.24482	7.1285	0.01145	4.518	0.02585		7.13333	0.91393	7.13333	0.10235
	38.5542	0.17319	35.8768	0.18675	38.5542	0.23808	0.23987	7.22883	0.01112	4.61833	0.02471		7.23333	0.89028	7.23333	0.10157
	39.0897	0.17077	36.4122	0.18391	39.0897	0.23269	0.23501	7.32917	0.01078	4.71883	0.02363		7.33333	0.9113	7.33333	0.10077
	39.6252	0.16863	36.9477	0.18113	39.6252	0.2284	0.23025	7.42967	0.01045	4.81917	0.02259		7.43333	0.89619	7.43333	0.09988
	40.1605	0.16541	37.4832	0.17841	40.1605	0.22358	0.22558	7.53	0.01013	4.91967	0.0216		7.53333	0.9067	7.53333	0.09926
	40.696	0.16294	38.0187	0.17576	40.696	0.21825	0.22101	7.6305	0.00984	5.02	0.02066		7.63333	0.91327	7.63333	0.09844
	41.2315	0.1607	38.5542	0.17316	41.2315	0.21458	0.21652	7.73083	0.00955	5.12033	0.01977		7.73333	0.90867	7.73333	0.09791
	41.767	0.15873	39.0897	0.17062	41.767	0.20982	0.21213	7.83117	0.00925	5.22083	0.01891		7.83333	0.90276	7.83333	0.09733
	42.3025	0.15579	39.6252	0.16813	42.3025	0.20532	0.20782	7.93167	0.00899	5.32117	0.0181		7.93333	0.89882	7.93333	0.09656
	42.838	0.15432	40.1605	0.16569	42.838	0.20085	0.2036	8.032	0.00871	5.42167	0.01732		8.03333	0.9205	8.03333	0.09608
	43.3733	0.15155	40.696	0.16331	43.3733	0.19633	0.19947	8.1325	0.00846	5.522	0.01658		8.13333	0.90867	8.13333	0.09545
	43.9088	0.14987	41.2315	0.16097	43.9088	0.19269	0.19541	8.23283	0.00821	5.62233	0.01588		8.23333	0.92904	8.23333	0.0949
	44.4443	0.1473	41.767	0.15869	44.4443	0.18857	0.19144	8.33333	0.00798	5.72283	0.0152		8.33333	0.92378	8.33333	0.09438
	44.9798	0.14493	42.3025	0.15645	44.9798	0.1844	0.18754	8.43367	0.00774	5.82317	0.01456		8.43333	0.91787	8.43333	0.09387
	45.5153	0.14299	42.838	0.15425	45.5153	0.18005	0.18373	8.534	0.00752	5.92367	0.01395		8.53333	0.92444	8.53333	0.09347
	46.0508	0.1411	43.3733	0.1521	46.0508	0.17697	0.17999	8.6345	0.00728	6.024	0.01337		8.63333	0.91261	8.63333	0.09302
	46.5863	0.13951	43.9088	0.14999	46.5863	0.17316	0.17632	8.73483	0.00707	6.12433	0.01282		8.73333	0.9113	8.73333	0.09264
	47.1217	0.13689	44.4443	0.14792	47.1217	0.1694	0.17273	8.83533	0.00688	6.22483	0.01229		8.83333	0.9251	8.83333	0.09231
	47.6572	0.13576	44.9798	0.14589	47.6572	0.16558	0.1692	8.93567	0.00667	6.32517	0.01178		8.93333	0.92904	8.93333	0.09164
	48.1927	0.13312	45.5153	0.1439	48.1927	0.16162	0.16575	9.036	0.00648	6.42567	0.0113		9.03333	0.93167	9.03333	0.0914
	48.7282	0.13203	46.0508	0.14195	48.7282	0.15913	0.16237	9.1365	0.00631	6.526	0.01084		9.13333	0.9343	9.13333	0.09099
	49.2637	0.12984	46.5863	0.14004	49.2637	0.15576	0.15905	9.23683	0.00612	6.6265	0.01041		9.23333	0.91787	9.23333	0.09066
	49.7992	0.12841	47.1217	0.13816	49.7992	0.15179	0.1558	9.33733	0.00594	6.72683	0.00999		9.33333	0.92838	9.33333	0.09009
	50.3347	0.12674	47.6572	0.13631	50.3347	0.14869	0.15262	9.43767	0.00577	6.82717	0.00959		9.43333	0.93233	9.43333	0.08982
	50.87	0.12478	48.1927	0.1345	50.87	0.14549	0.14949	9.538	0.00562	6.92767	0.00922		9.53333	0.93627	9.53333	0.08952
	51.4055	0.12334	48.7282	0.13272	51.4055	0.14292	0.14643	9.6385	0.00546	7.028	0.00886		9.63333	0.94744	9.63333	0.08926
	51.941	0.12088	49.2637	0.13098	51.941	0.1394	0.14343	9.73883	0.00529	7.1285	0.00851		9.73333	0.93627	9.73333	0.08886
	52.4765	0.11967	49.7992	0.12926	52.4765	0.13638	0.14049	9.83933	0.00515	7.22883	0.00818		9.83333	0.93758	9.83333	0.08861
	53.012	0.11778	50.3347	0.12758	53.012	0.13401	0.13761	9.93967	0.005	7.32917	0.00787		9.93333	0.93561	9.93333	0.08837
	53.5475	0.11642	50.87	0.12592	53.5475	0.13058	0.13479	10.04	0.00485	7.42967	0.00757		10.0333	0.93627	10.0333	0.08816
	54.0828	0.11523	51.4055	0.12429	54.0828	0.12812	0.13202	10.1405	0.0047	7.53	0.00729		10.1333	0.94218	10.1333	0.08777
	54.6183	0.1138	51.941	0.12269	54.6183	0.12501	0.12931	10.2408	0.00457	7.6305	0.00702		10.3833	0.94284	10.3833	0.087
	55.1538	0.11168	52.4765	0.12112	55.1538	0.12306	0.12665	10.3413	0.00445	7.73083	0.00676		10.6333	0.9435	10.6333	0.08662
	55.6893	0.11052	53.012	0.11958	55.6893	0.11987	0.12405	10.4417	0.00432	7.83117	0.00652		10.8833	0.95532	10.8833	0.08604
	56.2248	0.10866	53.5475	0.11806	56.2248	0.11782	0.12149	10.5422	0.0042	7.93167	0.00628		11.1333	0.96649	11.1333	0.08563
	56.7603	0.10788	54.0828	0.11656	56.7603	0.11442	0.11899	10.6425	0.00409	8.032	0.00606		11.3833	0.95729	11.3833	0.08516
	57.2958	0.10619	54.6183	0.11509	57.2958	0.11291	0.11654	10.7428	0.00398	8.1325	0.00585		11.6333	0.95795	11.6333	0.08484
	57.8312	0.10453	55.1538	0.11365	57.8312	0.11037	0.11413	10.8433	0.00385	8.23283	0.00565		11.8833	0.94415	11.8833	0.08452
	58.3667	0.10382	55.6893	0.11222	58.3667	0.10797	0.11178	10.9437	0.00374	8.33333	0.00545		12.1333	0.97043	12.1333	0.08433
	58.9022	0.10249	56.2248	0.11082	58.9022	0.10513	0.10947	11.0442	0.00365	8.43367	0.00527		12.3833	0.96583	12.3833	0.08396
	59.4377	0.10057	56.7603	0.10944	59.4377	0.1033	0.1072	11.1445	0.00355	8.534	0.00509		12.6333	0.96715	12.6333	0.08372
	59.9732	0.09947	57.2958	0.10809	59.9732	0.10069	0.10498	11.2448	0.00345	8.6345	0.00492		12.8833	0.95664	12.8833	0.0833
	60.5087	0.09838	57.8312	0.10675	60.5087	0.09895	0.10281	11.3453	0.00334	8.73483	0.00477		13.1333	0.97306	13.1333	0.0832
	61.0442	0.09738	58.3667	0.10544	61.0442	0.09628	0.10068	11.4457	0.00326	8.83533	0.00461		13.3833	0.95861	13.3833	0.08299
	61.5795	0.09612	58.9022	0.10415	61.5795	0.09501	0.09859	11.5462	0.00318	8.93567	0.00447		13.6333	0.96649	13.6333	0.08274
	62.115	0.09511	59.4377	0.10287	62.115	0.09291	0.09654	11.6465	0.00308	9.036	0.00433		13.8833	0.98095	13.8833	0.08263
	62.6505	0.09392	59.9732	0.10162	62.6505	0.09119	0.09454	11.7468	0.00301	9.1365	0.0042		14.1333	0.96649	14.1333	0.08234
	63.186	0.09199	60.5087	0.10038	63.186	0.08826	0.09257	11.8473	0.00292	9.23683	0.00407		14.3833	0.97832	14.3833	0.08218
	63.7215	0.09141	61.0442	0.09917	63.7215	0.08673	0.09064	11.9477	0.00283	9.33733	0.00395		14.6333	0.97438	14.6333	0.0819
	64.257	0.08989	61.5795	0.09797	64.257	0.08457	0.08875	12.0482	0.00276	9.43767	0.00384		14.8833	0.9908	14.8833	0.0819
	64.7925	0.08891	62.115	0.09679	64.7925	0.08318	0.0869	12.1485	0.00267	9.538	0.00373		15.1333	0.97372	15.1333	0.08176
	65.3278	0.08778	62.6505	0.09562	65.3278	0.08107	0.08509	12.2488	0.00259	9.6385	0.00363		15.3833	0.977	15.3833	0.08144
	65.8633	0.08702	63.186	0.09448	65.8633	0.07983	0.08331	12.3493	0.00254	9.73883	0.00353		15.6333	0.97963	15.6333	0.08136
	66.3988	0.08549	63.7215	0.09335	66.3988	0.07797	0.08156	12.4497	0.00248	9.83933	0.00343		15.8833	0.98686	15.8833	0.08113
	66.9343	0.08463	64.257	0.09223	66.9343	0.07655	0.07986	12.5502	0.00239	9.93967	0.00335		16.1333	0.99146	16.1333	0.08115
	67.4698	0.08372	64.7925	0.09113	67.4698	0.07474	0.07818	12.6505	0.00233	10.04	0.00326		16.3833	0.98883	16.3833	0.08068
	68.0053	0.08282	65.3278	0.09005	68.0053	0.073	0.07654	12.751	0.00227	10.1405	0.00318		16.6333	0.98095	16.6333	0.08055
	68.5407	0.08133	65.8633	0.08898	68.5407	0.07196	0.07493	12.8513	0.00219	10.2408	0.0031		16.8833	0.98949	16.8833	0.08055
	69.0762	0.08035	66.3988	0.08793	69.0762	0.07036	0.07335	12.9517	0.00215	10.3413	0.00303		17.1333	0.99869	17.1333	0.08039
	69.6117	0.08	66.9343	0.08689	69.6117	0.0685	0.07181	13.0522	0.00209	10.4417	0.00296		17.3833	0.99014	17.3833	0.08041
	70.1472	0.07846	67.4698	0.08587	70.1472	0.06669	0.07029	13.1525	0.00202	10.5422	0.00289		17.6333	0.98489	17.6333	0.08017
	70.6827	0.07775	68.0053	0.08486	70.6827	0.06592	0.06881	13.253	0.00198	10.6425	0.00282		17.8833	0.98949	17.8833	0.08008
	71.2182	0.07715	68.5407	0.08386	71.2182	0.06465	0.06736	13.3533	0.00193	10.7428	0.00276		18.1333	0.98883	18.1333	0.07974
	71.7537	0.07604	69.0762	0.08288	71.7537	0.06285	0.06593	13.4537	0.00188	10.8433	0.00271		18.3833	0.97372	18.3833	0.07962
	72.289	0.07476	69.6117	0.08191	72.289	0.06184	0.06453	13.5542	0.00181	10.9437	0.00265		18.6333	0.98292	18.6333	0.07949
	72.8245	0.07398	70.1472	0.08095	72.8245	0.06075	0.06316	13.6545	0.00177	11.0442	0.0026		18.8833	0.98226	18.8833	0.07924
	73.36	0.07312	70.6827	0.08001	73.36	0.05888	0.06182	13.755	0.00172	11.1445	0.00255		19.1333	0.9954	19.1333	0.07926
	73.8955	0.07239	71.2182	0.07907	73.8955	0.0577	0.0605	13.8553	0.00168	11.2448	0.0025		19.3833	0.99277	19.3833	0.07917
	74.431	0.07166	71.7537	0.07815	74.431	0.05634	0.05922	13.9557	0.00164	11.3453	0.00245		19.6333	0.98095	19.6333	0.07895
	74.9665	0.07121	72.289	0.07725	74.9665	0.05554	0.05795	14.0562	0.00159	11.4457	0.00241		19.8833	0.98752	19.8833	0.07864
	75.502	0.06972	72.8245	0.07635	75.502	0.05441	0.05671	14.1565	0.00155	11.5462	0.00237		20.1333	0.9908	20.1333	0.07873
	76.0373	0.06886	73.36	0.07547	76.0373	0.05302	0.0555	14.257	0.0015	11.6465	0.00233		20.3833	0.99014	20.3833	0.07862
	76.5728	0.06856	73.8955	0.07459	76.5728	0.0516	0.05431	14.3573	0.00147	11.7468	0.00229		20.6333	0.98686	20.6333	0.07826
	77.1083	0.0674	74.431	0.07373	77.1083	0.05134	0.05314	14.4577	0.00143	11.8473	0.00225		20.8833	1	20.8833	0.07815
	77.6438	0.0666	74.9665	0.07288	77.6438	0.04947	0.052	14.5582	0.0014	11.9477	0.00222		21.1333	0.98423	21.1333	0.07792
	78.1793	0.06571	75.502	0.07204	78.1793	0.0485	0.05088	14.6585	0.00136	12.0482	0.00219		21.3833	0.98817	21.3833	0.07799
	78.7148	0.06554	76.0373	0.07121	78.7148	0.04796	0.04978	14.759	0.00131	12.1485	0.00216		21.6333	0.977	21.6333	0.07773
	79.2503	0.06435	76.5728	0.07038	79.2503	0.04634	0.0487	14.8593	0.00127	12.2488	0.00213		21.8833	0.98883	21.8833	0.07757
	79.7857	0.0636	77.1083	0.06957	79.7857	0.04536	0.04765	14.9598	0.00126	12.3493	0.0021		22.1333	0.977	22.1333	0.07743
	80.3212	0.06269	77.6438	0.06877	80.3212	0.04509	0.04662	15.0602	0.00122	12.4497	0.00207		22.3833	0.98752	22.3833	0.07728
	80.8567	0.06199	78.1793	0.06798	80.8567	0.04338	0.0456	15.1605	0.00117	12.5502	0.00204		22.6333	0.99277	22.6333	0.07714
	81.3922	0.06184	78.7148	0.0672	81.3922	0.04264	0.04461	15.261	0.00115	12.6505	0.00202		22.8833	0.9816	22.8833	0.077
	81.9277	0.06075	79.2503	0.06643	81.9277	0.04163	0.04364	15.3613	0.00111	12.751	0.002		23.1333	0.97898	23.1333	0.07672
	82.4632	0.06022	79.7857	0.06566	82.4632	0.04131	0.04268	15.4618	0.00108	12.8513	0.00197		23.3833	0.97832	23.3833	0.07651
	82.9985	0.05909	80.3212	0.06491	82.9985	0.04042	0.04175	15.5622	0.00105	12.9517	0.00195		23.6333	0.98883	23.6333	0.07646
	83.534	0.05851	80.8567	0.06417	83.534	0.03927	0.04083	15.6625	0.00103	13.0522	0.00193		23.8833	0.99014	23.8833	0.07627
	84.0695	0.05813	81.3922	0.06343	84.0695	0.03832	0.03993	15.763	0.00102	13.1525	0.00191		24.1333	0.98423	24.1333	0.07619
	84.605	0.05728	81.9277	0.0627	84.605	0.03796	0.03905	15.8633	0.000976599	13.253	0.00189		24.3833	0.977	24.3833	0.07605
	85.1405	0.05682	82.4632	0.06198	85.1405	0.0374	0.03819	15.9638	0.00096468	13.3533	0.00188		24.6333	0.98949	24.6333	0.07582
	85.676	0.05624	82.9985	0.06127	85.676	0.03637	0.03734	16.0642	0.000926689	13.4537	0.00186		24.8833	0.97766	24.8833	0.07574
	86.2115	0.05529	83.534	0.06057	86.2115	0.03568	0.03652	16.1645	0.000902106	13.5542	0.00184		25.1333	0.97963	25.1333	0.07556
	86.7468	0.05478	84.0695	0.05987	86.7468	0.03515	0.0357	16.265	0.000880503	13.6545	0.00183		25.3833	0.99212	25.3833	0.0755
	87.2823	0.0541	84.605	0.05918	87.2823	0.03441	0.03491	16.3653	0.000852941	13.755	0.00181		25.6333	0.96255	25.6333	0.07527
	87.8178	0.05383	85.1405	0.0585	87.8178	0.03281	0.03413	16.4658	0.000840277	13.8553	0.0018		25.8833	0.9816	25.8833	0.07495
	88.3533	0.05307	85.676	0.05783	88.3533	0.03264	0.03336	16.5662	0.000803776	13.9557	0.00179		26.1333	0.97963	26.1333	0.07493
	88.8888	0.05287	86.2115	0.05717	88.8888	0.03234	0.03261	16.6667	0.000780683	14.0562	0.00178		26.3833	0.98226	26.3833	0.07474
	89.4243	0.05214	86.7468	0.05651	89.4243	0.03134	0.03188	16.767	0.000775469	14.1565	0.00176		26.6333	0.9724	26.6333	0.07449
	89.9598	0.05133	87.2823	0.05586	89.9598	0.03104	0.03116	16.8673	0.000764295	14.257	0.00175		26.8833	0.96715	26.8833	0.07438
	90.4952	0.05053	87.8178	0.05521	90.4952	0.02991	0.03045	16.9678	0.000725559	14.3573	0.00174		27.1333	0.96583	27.1333	0.07413
	91.0307	0.0507	88.3533	0.05458	91.0307	0.02909	0.02976	17.0682	0.000703211	14.4577	0.00173		27.3833	0.97963	27.3833	0.07423
	91.5662	0.05017	88.8888	0.05395	91.5662	0.02867	0.02908	17.1687	0.000690547	14.5582	0.00172		27.6333	0.96583	27.6333	0.07391
	92.1017	0.04957	89.4243	0.05333	92.1017	0.02802	0.02842	17.269	0.000680118	14.6585	0.00171		27.8833	0.97043	27.8833	0.07376
	92.6372	0.04823	89.9598	0.05271	92.6372	0.0271	0.02777	17.3693	0.000650321	14.759	0.0017		28.1333	0.97438	28.1333	0.07366
	93.1727	0.04811	90.4952	0.0521	93.1727	0.02716	0.02713	17.4698	0.000648086	14.8593	0.00169		28.3833	0.97043	28.3833	0.07337
	93.708	0.04718	91.0307	0.0515	93.708	0.02604	0.0265	17.5702	0.000631698	14.9598	0.00169		28.6333	0.96649	28.6333	0.07328
	94.2435	0.047	91.5662	0.0509	94.2435	0.02625	0.02589	17.6707	0.000600411	15.0602	0.00168		28.8833	0.98949	28.8833	0.0732
	94.779	0.04695	92.1017	0.05031	94.779	0.02518	0.02529	17.771	0.000591472	15.1605	0.00167		29.1333	0.97963	29.1333	0.07296
	95.3145	0.04587	92.6372	0.04973	95.3145	0.0245	0.0247	17.8713	0.000579553	15.261	0.00166		29.3833	0.96189	29.3833	0.07286
	95.85	0.04516	93.1727	0.04915	95.85	0.02417	0.02412	17.9718	0.000564654	15.3613	0.00166		29.6333	0.95795	29.6333	0.0726
	96.3855	0.04491	93.708	0.04857	96.3855	0.02417	0.02356	18.0722	0.00055646	15.4618	0.00165		29.8833	0.96452	29.8833	0.07248
	96.921	0.04433	94.2435	0.04801	96.921	0.02349	0.023	18.1727	0.000542307	15.5622	0.00164		30.1333	0.96124	30.1333	0.07215
	97.4563	0.0438	94.779	0.04745	97.4563	0.02335	0.02246	18.273	0.000514744	15.6625	0.00164		30.3833	0.94809	30.3833	0.07213
	97.9918	0.04363	95.3145	0.04689	97.9918	0.02246	0.02193	18.3733	0.00050506	15.763	0.00163		30.6333	0.96058	30.6333	0.07191
	98.5273	0.0431	95.85	0.04634	98.5273	0.02181	0.02141	18.4738	0.000496121	15.8633	0.00163		30.8833	0.95992	30.8833	0.07174
	99.0628	0.04262	96.3855	0.0458	99.0628	0.02204	0.02089	18.5742	0.000496121	15.9638	0.00162		31.1333	0.95598	31.1333	0.0717
	99.5983	0.04209	96.921	0.04526	99.5983	0.0208	0.02039	18.6747	0.000478988	16.0642	0.00162		31.3833	0.96386	31.3833	0.07156
	100.134	0.04161	97.4563	0.04473	100.134	0.02086	0.0199	18.775	0.000464089	16.1645	0.00161		31.6333	0.93824	31.6333	0.07136
	100.669	0.04123	97.9918	0.0442	100.669	0.01997	0.01942	18.8755	0.00045962	16.265	0.00161		31.8833	0.95861	31.8833	0.07107
	101.205	0.04075	98.5273	0.04367	101.205	0.02	0.01895	18.9758	0.000432057	16.3653	0.0016		32.1333	0.94284	32.1333	0.07102
	101.74	0.0402	99.0628	0.04316	101.74	0.01911	0.01848	19.0762	0.000423863	16.4658	0.0016		32.3833	0.95729	32.3833	0.07084
	102.276	0.04033	99.5983	0.04264	102.276	0.0192	0.01803	19.1767	0.000432057	16.5662	0.0016		32.6333	0.95204	32.6333	0.07047
	102.811	0.04	100.134	0.04214	102.811	0.01917	0.01759	19.277	0.000397046	16.6667	0.00159		32.8833	0.95138	32.8833	0.07047
	103.347	0.03929	100.669	0.04163	103.347	0.01867	0.01715	19.3775	0.000407475	16.767	0.00159		33.1333	0.95204	33.1333	0.07021
	103.882	0.03851	101.205	0.04113	103.882	0.0184	0.01672	19.4778	0.000384382	16.8673	0.00159		33.3833	0.94744	33.3833	0.07016
	104.418	0.03813	101.74	0.04064	104.418	0.01802	0.01631	19.5782	0.000368739	16.9678	0.00158		33.6333	0.95926	33.6333	0.06993
	104.953	0.03823	102.276	0.04015	104.953	0.01781	0.0159	19.6787	0.000366504	17.0682	0.00158		33.8833	0.95532	33.8833	0.0698
	105.489	0.03753	102.811	0.03967	105.489	0.01672	0.01549	19.779	0.000363524	17.1687	0.00158		34.1333	0.94547	34.1333	0.0696
	106.024	0.03745	103.347	0.03919	106.024	0.01698	0.0151	19.8795	0.000357565	17.269	0.00157		34.3833	0.93167	34.3833	0.06936
	106.559	0.03723	103.882	0.03871	106.559	0.01648	0.01471	19.9798	0.000353095	17.3693	0.00157		34.6333	0.9435	34.6333	0.06918
	107.095	0.03672	104.418	0.03824	107.095	0.01562	0.01433	20.0802	0.000335962	17.4698	0.00157		34.8833	0.94941	34.8833	0.06899
	107.63	0.03602	104.953	0.03778	107.63	0.01601	0.01396	20.1807	0.000321808	17.5702	0.00157		35.1333	0.93824	35.1333	0.06894
	108.166	0.03529	105.489	0.03732	108.166	0.0155	0.0136	20.281	0.00030989	17.6707	0.00157		35.3833	0.94152	35.3833	0.06869
	108.701	0.03504	106.024	0.03686	108.701	0.01515	0.01324	20.3815	0.000312124	17.771	0.00156		35.6333	0.92576	35.6333	0.06862
	109.237	0.03488	106.559	0.0364	109.237	0.01479	0.01289	20.4818	0.000318829	17.8713	0.00156		35.8833	0.94152	35.8833	0.06838
	109.772	0.03438	107.095	0.03595	109.772	0.01429	0.01255	20.5822	0.000289776	17.9718	0.00156		36.1333	0.92444	36.1333	0.06809
	110.308	0.03418	107.63	0.03551	110.308	0.01426	0.01222	20.6827	0.000280092	18.0722	0.00156		36.3833	0.92313	36.3833	0.06802
	110.843	0.03347	108.166	0.03507	110.843	0.014	0.01189	20.783	0.000290521	18.1727	0.00156		36.6333	0.93495	36.6333	0.06779
	111.379	0.03327	108.701	0.03463	111.379	0.01326	0.01157	20.8835	0.000281582	18.273	0.00155		36.8833	0.92904	36.8833	0.06765
	111.914	0.03332	109.237	0.0342	111.914	0.01382	0.01125	20.9838	0.000274878	18.3733	0.00155		37.1333	0.91787	37.1333	0.06739
	112.45	0.03262	109.772	0.03377	112.45	0.01358	0.01094	21.0843	0.000260724	18.4738	0.00155		37.3833	0.93101	37.3833	0.06733
	112.985	0.03214	110.308	0.03334	112.985	0.01329	0.01064	21.1847	0.000270408	18.5742	0.00155		37.6333	0.94152	37.6333	0.06712
	113.521	0.03196	110.843	0.03292	113.521	0.01263	0.01034	21.285	0.000265194	18.6747	0.00155		37.8833	0.91459	37.8833	0.06683
	114.056	0.03194	111.379	0.0325	114.056	0.01207	0.01005	21.3855	0.00024955	18.775	0.00155		38.1333	0.9159	38.1333	0.0668
	114.592	0.03181	111.914	0.03209	114.592	0.0124	0.00976	21.4858	0.000256255	18.8755	0.00155		38.3833	0.91524	38.3833	0.06672
	115.127	0.03121	112.45	0.03168	115.127	0.01207	0.00948	21.5863	0.000250295	18.9758	0.00154		38.6333	0.90473	38.6333	0.0665
	115.662	0.03108	112.985	0.03127	115.662	0.01198	0.00921	21.6867	0.000232417	19.0762	0.00154		38.8833	0.91853	38.8833	0.06624
	116.198	0.0308	113.521	0.03086	116.198	0.01127	0.00894	21.787	0.000231672	19.1767	0.00154		39.1333	0.90013	39.1333	0.06602
	116.734	0.03017	114.056	0.03046	116.734	0.01178	0.00868	21.8875	0.000229437	19.277	0.00154		39.3833	0.91393	39.3833	0.06582
	117.269	0.02982	114.592	0.03007	117.269	0.01089	0.00842	21.9878	0.000229437	19.3775	0.00154		39.6333	0.91459	39.6333	0.06582
	117.805	0.02987	115.127	0.02967	117.805	0.01092	0.00816	22.0883	0.000221243	19.4778	0.00154		39.8833	0.89159	39.8833	0.06548
	118.34	0.02937	115.662	0.02928	118.34	0.01098	0.00792	22.1887	0.000198151	19.5782	0.00154		40.1333	0.90736	40.1333	0.06544
	118.876	0.02909	116.198	0.02889	118.876	0.01056	0.00767	22.289	0.000198151	19.6787	0.00154		40.3833	0.91196	40.3833	0.06527
	119.411	0.02851	116.734	0.02851	119.411	0.01009	0.00743	22.3895	0.000189956	19.779	0.00154		40.6333	0.90539	40.6333	0.06496
	119.946	0.02811	117.269	0.02813	119.946	0.01015	0.0072	22.4898	0.000203365	19.8795	0.00154		40.8833	0.89553	40.8833	0.06494
	120.482	0.02776	117.805	0.02775	120.482	0.01042	0.00697	22.5903	0.00019964	19.9798	0.00153		41.1333	0.9067	41.1333	0.06464
	121.017	0.02801	118.34	0.02738	121.017	0.01015	0.00675	22.6907	0.000182507	20.0802	0.00153		41.3833	0.90079	41.3833	0.06447
	121.553	0.02768	118.876	0.02701	121.553	0.00932	0.00653	22.791	0.000175058	20.1807	0.00153		41.6333	0.8883	41.6333	0.06446
	122.088	0.0275	119.411	0.02664	122.088	0.00991	0.00631	22.8915	0.000183252	20.281	0.00153		41.8833	0.89093	41.8833	0.06423
	122.624	0.02695	119.946	0.02627	122.624	0.00885	0.0061	22.9918	0.000166864	20.3815	0.00153		42.1333	0.89816	42.1333	0.06412
	123.159	0.02705	120.482	0.02591	123.159	0.0087	0.00589	23.0923	0.000178782	20.4818	0.00153		42.3833	0.88896	42.3833	0.06379
	123.695	0.02627	121.017	0.02555	123.695	0.00852	0.00569	23.1927	0.000182507	20.5822	0.00153		42.6333	0.89422	42.6333	0.06367
	124.23	0.02635	121.553	0.0252	124.23	0.00855	0.00549	23.2932	0.00015718	20.6827	0.00153		42.8833	0.88108	42.8833	0.06351
	124.766	0.02574	122.088	0.02484	124.766	0.00905	0.0053	23.3935	0.0001542	20.783	0.00153		43.1333	0.88896	43.1333	0.0633
	125.301	0.02572	122.624	0.02449	125.301	0.00861	0.0051	23.4938	0.000150475	20.8835	0.00153		43.3833	0.88305	43.3833	0.06311
	125.837	0.02541	123.159	0.02414	125.837	0.00823	0.00492	23.5943	0.000157924	20.9838	0.00153		43.6333	0.88568	43.6333	0.0629
	126.372	0.02501	123.695	0.0238	126.372	0.00793	0.00473	23.6947	0.000167609	21.0843	0.00153		43.8833	0.87911	43.8833	0.06286
	126.907	0.02466	124.23	0.02346	126.907	0.00796	0.00455	23.7952	0.000160904	21.1847	0.00153		44.1333	0.89028	44.1333	0.06253
	127.443	0.02484	124.766	0.02312	127.443	0.00817	0.00438	23.8955	0.000148985	21.285	0.00153		44.3833	0.87976	44.3833	0.0624
	127.978	0.02446	125.301	0.02278	127.978	0.00737	0.0042	23.9958	0.00015122	21.3855	0.00153		44.6333	0.87451	44.6333	0.06238
	128.514	0.02431	125.837	0.02245	128.514	0.00763	0.00404	24.0963	0.000131107	21.4858	0.00153		44.8833	0.88239	44.8833	0.06229
	129.049	0.02385	126.372	0.02211	129.049	0.00719	0.00387	24.1967	0.000126638	21.5863	0.00153		45.1333	0.86597	45.1333	0.06196
	129.585	0.02335	126.907	0.02179	129.585	0.0079	0.00371	24.2972	0.000124403	21.6867	0.00153		45.3833	0.88371	45.3833	0.06177
	130.12	0.0234	127.443	0.02146	130.12	0.00686	0.00355	24.3975	0.000137811	21.787	0.00153		45.6333	0.87122	45.6333	0.06176
	130.656	0.02322	127.978	0.02113	130.656	0.00725	0.00339	24.4978	0.000140046	21.8875	0.00153		45.8833	0.85808	45.8833	0.06153
	131.191	0.02287	128.514	0.02081	131.191	0.0074	0.00324	24.5983	0.000123658	21.9878	0.00153		46.1333	0.86728	46.1333	0.06131
	131.727	0.02239	129.049	0.02049	131.727	0.00672	0.00309	24.6987	0.000118443	22.0883	0.00153		46.3833	0.86268	46.3833	0.06119
	132.262	0.02295	129.585	0.02018	132.262	0.00719	0.00294	24.7992	0.000137811	22.1887	0.00153		46.6333	0.86925	46.6333	0.06094
	132.798	0.02184	130.12	0.01986	132.798	0.00689	0.0028	24.8995	0.000136322	22.289	0.00152		46.8833	0.85677	46.8833	0.06077
	133.333	0.02206	130.656	0.01955	133.333	0.00615	0.00265	25	0.000137067	22.3895	0.00152		47.1333	0.86268	47.1333	0.0605
			131.191	0.01924			--	48.9958		22.4898	0.00152		47.3833	0.87319	47.3833	0.06035
			131.727	0.01894				49.1967		22.5903	0.00152		47.6333	0.86662	47.6333	0.06042
			132.262	0.01863				49.3975		22.6907	0.00152		47.8833	0.86071	47.8833	0.06016
			132.798	0.01833				49.5983		22.791	0.00152		48.1333	0.85742	48.1333	0.05994
			133.333	0.01803				49.7992		22.8915	0.00152		48.3833	0.85545	48.3833	0.05977
								50		22.9918	0.00152		48.6333	0.8502	48.6333	0.05966
										23.0923	0.00152		48.8833	0.85348	48.8833	0.05951
										23.1927	0.00152		49.1333	0.84231	49.1333	0.05932
										23.2932	0.00152		49.3833	0.85217	49.3833	0.05911
										23.3935	0.00152		49.6333	0.84428	49.6333	0.059
										23.4938	0.00152		49.8833	0.8548	49.8833	0.05884
										23.5943	0.00152		50.1333	0.84691	50.1333	0.05864
										23.6947	0.00152		50.3833	0.84166	50.3833	0.05851
										23.7952	0.00152		50.6333	0.83903	50.6333	0.05832
										23.8955	0.00152		50.8833	0.84494	50.8833	0.05805
										23.9958	0.00152		51.1333	0.84166	51.1333	0.05805
										24.0963	0.00152		51.3833	0.8364	51.3833	0.05798
										24.1967	0.00152		51.6333	0.84691	51.6333	0.05768
										24.2972	0.00152		51.8833	0.84166	51.8833	0.05753
										24.3975	0.00152		52.1333	0.8226	52.1333	0.05755
										24.4978	0.00152		52.3833	0.82523	52.3833	0.0572
										24.5983	0.00152		52.6333	0.81866	52.6333	0.05713
										24.6987	0.00152		52.8833	0.83049	52.8833	0.05691
										24.7992	0.00152		53.1333	0.8364	53.1333	0.05675
										24.8995	0.00152		53.3833	0.82063	53.3833	0.05659
										25	0.00152		53.6333	0.80355	53.6333	0.05639
													53.8833	0.81537	53.8833	0.05627
													54.1333	0.80486	54.1333	0.05618
													54.3833	0.82063	54.3833	0.05599
													54.6333	0.8042	54.6333	0.0559
													54.8833	0.8042	54.8833	0.05565
													55.1333	0.82852	55.1333	0.05548
													55.3833	0.80092	55.3833	0.05526
													55.6333	0.81078	55.6333	0.05522
													55.8833	0.8042	55.8833	0.05517
													56.1333	0.80618	56.1333	0.05495
													56.3833	0.80552	56.3833	0.05485
													56.6333	0.79304	56.6333	0.05455
													56.8833	0.80026	56.8833	0.05452
													57.1333	0.79895	57.1333	0.05442
													57.3833	0.79041	57.3833	0.05413
													57.6333	0.80486	57.6333	0.05391
													57.8833	0.79698	57.8833	0.0539
													58.1333	0.78778	58.1333	0.05385
													58.3833	0.77924	58.3833	0.05349
													58.6333	0.76675	58.6333	0.05347
													58.8833	0.78187	58.8833	0.05322
													59.1333	0.78384	59.1333	0.0532
													59.3833	0.78187	59.3833	0.05303
													59.6333	0.77727	59.6333	0.05284
													59.8833	0.78252	59.8833	0.05268
													60.1333	0.78384	60.1333	0.05254
													60.3833	0.7753	60.3833	0.05248
													60.6333	0.76741	60.6333	0.05234
													60.8833	0.77398	60.8833	0.05209
													61.1333	0.76281	61.1333	0.05198
													61.3833	0.78318	61.3833	0.05172
													61.6333	0.77924	61.6333	0.05163
													61.8833	0.77661	61.8833	0.05161
													62.1333	0.77267	62.1333	0.05135
													62.3833	0.77727	62.3833	0.05129

## Sheet: FigureS5
Figure S5a							Figure S5b							Figure S5c							Figure S5d
Time	7.9 μM	4.0 μM	2.0 μM	1.0 μM	0.5 μM		Time	7.9 μM	4.0 μM	2.0 μM	1.0 μM	0.5 μM		Time	2.4 μM	1.4 μM	1.0 μM	0.5 μM	0.25 μM		Time	7.9 μM	4.8 μM	4.0 μM	3.0 μM	2.0 μM	1.5 μM	1.0 μM	0.9 μM	0.7 μM	0.5 μM	0.4 μM	0.2 μM
0	34.3333	50.3333	44.3333	50.3333	54		0	0	0	0	0	0		0	62536	40099	2733	14583	9608		0	58.5	65.75	51.5	77	73.75	58	40.5	56.5	58.5	51.25	53	78.25
0.5	53.5	75.9167	67	75.5	82		1	76	64	61	60	61		1	327227	215257	96891	100296	57139		0.5	107.5	124.25	118	138.25	143.75	116.5	94.25	108.75	124.25	110	118.75	151.25
1	75.1667	101.5	90.1667	101.083	110.5		2	150	128	121	120	123		2	734724	489804	285371	247871	137851		1	172.5	177.5	191.25	185.75	199.5	183.25	156.5	163.75	184.75	170.25	193	225
1.5	96.8333	127.083	113.333	126.667	139		3	225	192	182	180	185		3	1141790	768230	476214	397574	219934		1.5	235.5	223.75	267	232.75	250	248	212.25	233.5	242.25	220.25	264.25	293
2	119	153.583	137	152.25	168		4	300	255	244	240	246		4	1549250	1044410	665957	547325	300872		2	296	274.5	339.25	285.25	309.75	310.25	265	307.75	300.75	282.75	319.5	360.5
2.5	141.667	180.583	161.167	178.75	197.5		5	375	317	306	300	306		5	1960330	1315970	854876	697041	380857		2.5	366.75	338	396.5	338.5	362.25	374.75	326	368	357.25	360	374.75	435.5
3	163.833	207.583	185.333	205.25	227.5		6	451	379	368	360	366		6	2374100	1587000	1043170	844835	460091		3	431.75	411.75	444	392.5	417	439.75	398.5	419.75	407.5	436.75	434.5	498.5
3.5	186.5	234.583	209.5	231.75	257.5		7	526	441	431	420	426		7	2787570	1859350	1230260	991308	540151		3.5	495	482	490	452	474	505.25	463.75	472.25	470.25	504	484.25	563.5
4	209.667	261.583	233.667	258.75	287.5		8	600	503	494	480	486		8	3201690	2131460	1416500	1137230	620441		4	553	556.25	548.25	520.75	526	570.75	524	520.75	530	567	534	638.25
4.5	233.333	288.583	257.833	285.75	317.5		9	675	566	556	541	546		9	3614190	2401370	1602210	1282610	699623		4.5	608.75	634.25	621.25	597.25	591.5	641.25	592.5	576	587.25	636.25	598	711.25
5	257	316.083	282	312.75	347.5		10	12331	11601	9478	727	5334		10	4027990	2670700	1787480	1425820	778458		5	680.75	707.5	681	667.75	653	712.5	650.5	644	646.25	695	670.75	778.25
5.5	280.167	343.583	306.167	339.75	378		11	75452	72724	69602	47098	57168		20	8248120	5343190	3631290	2819670	1556540		5.5	758.5	772.25	741.5	737	705.75	778	706.25	718.5	694	741.5	733	830.5
6	303.833	371.083	330.833	366.75	408.5		12	180192	175225	175351	147652	157224		30	12496100	7970930	5452090	4176680	2307960		6	832.5	833	816.5	804.25	756.75	840.25	768.5	780.5	741.5	797.5	800	882.5
6.5	327.5	399.083	355.5	393.75	438.5		13	286772	280142	285116	257358	263879		40	16742000	10553800	7249640	5490330	3033240		6.5	903	893.75	884.5	860.25	806.25	911.25	819.5	827.75	786.75	866	874	951.25
7	351.167	427.083	380.167	421.25	469		14	393307	385182	395708	368364	371123		50	20977400	13107900	9033950	6760040	3732230		7	968	960	938	915.5	856	977.25	873	871.5	839.5	925.5	935.75	1024.5
7.5	375.333	455.083	404.833	448.75	500		15	499503	490063	506390	479225	477989		60	25167900	15632700	10799400	7994780	4406630		7.5	1020.25	1026.75	987.25	975.5	911.75	1041.75	934.25	929	898.25	977.75	997.75	1086.75
8	399.5	483.083	429.5	475.75	530.5		16	605219	594513	617061	589306	584270		70	29329600	18121800	12539600	9199650	5066120		8	1071	1088.75	1052	1026	976.25	1109.25	986.5	990.75	962.25	1028.25	1064.25	1152.25
8.5	423.167	510.583	454.667	502.75	561		17	710499	698973	727650	698537	689505		80	33428300	20573900	14252200	10369500	5712640		8.5	1137.75	1151.75	1112.75	1075.75	1040.5	1175.5	1034.75	1040.75	1029.75	1077.25	1121.75	1222
9	446.833	538.083	479.333	530.25	592		18	815607	803423	837890	807135	793409		90	37427100	22985900	15942400	11496300	6334400		9	1204.5	1209.5	1168	1141.25	1102.25	1235.25	1097	1086	1085	1143.5	1172.25	1277
9.5	471	566.083	504	557.75	623		19	920023	907103	947907	915060	896054		100	41343000	25371700	17616400	12576400	6928890		9.5	1257	1259	1240.25	1199.25	1170.5	1281.25	1167.75	1145	1132.75	1210.25	1226.75	1339
10	495.167	595.083	528.667	586.25	653.5		20	1022990	1009780	1057670	1021920	997131		110	45179200	27715800	19271000	13623100	7498290		10	1452	1357	1354	1487	1264	1345	1421	1354	1145	1453	1354	1487
10.08	502.527	601.617	533	591.05	658.793		30	2035150	2019670	2141710	2049640	1917940		120	48935200	30019600	20906300	14644300	8038590		25.27	96546	337349	610371	691179	210937	383991	95171.1	179154	23501.3	21362.2	9711.34	28676.4
10.16	1192.13	1049.8	798.24	674.223	718.127		40	3033650	3011990	3206480	3001860	2663620		130	52606300	32286000	22523000	15630300	8555880		40.54	708638	644478	710684	831961	513384	597450	404650	192347	79946.9	155705	27143.3	34772.7
10.24	4450.89	3399.66	2303.31	1353.2	1032.99		50	4025050	3995880	4252550	3866740	3223930		140	56203800	34521900	24109000	16582400	9056000		55.81	1248010	750099	1059130	1269700	809132	628481	454460	377486	182553	217762	134023	47004.4
10.32	10466.9	8123.16	5492.08	3094.78	1714.39		60	5010990	4974980	5279270	4629480	3620360		150	59731300	36725300	25669000	17504100	9536750		71.08	1393600	1131010	1080900	1313490	852791	719689	668661	467560	345528	456215	242747	82199.3
10.4	17557.5	14074.6	9649.97	5658.53	2659.62		70	5994150	5948570	6284920	5278350	3891120		160	63203900	38877200	27218400	18398400	10002900		86.35	2094910	1685410	1621640	1706420	978878	1056320	707741	754708	489844	578897	284280	228477
10.48	24972.5	20484.6	14200.7	8617.06	3761.58		80	6976420	6916510	7264990	5808470	4072360		170	66630900	40993400	28750600	19271300	10451500		101.62	2273730	1963940	1797600	1770470	1540130	1119460	959059	1018140	551630	605631	308381	237144
10.56	32636.9	27202.3	18981.2	11786.4	4983.3		90	7956040	7877100	8212870	6226250	4192510		180	70007500	43087800	30259200	20130200	10881500		116.89	2457260	2110290	2230620	2038920	2015120	1439760	994329	1428450	662566	718158	404145	243566
10.64	40569.9	34261.8	23962.2	15134.3	6343.77		100	8934580	8830010	9121980	6545620	4272800		190	73322000	45153700	31750100	20971300	11303400		132.16	3004160	2643110	2506110	2238000	2084400	1602600	1370070	1470260	996546	746805	427469	304673
10.72	48693	41614.4	29099.9	18609.2	7844.94		110	9914840	9775720	9986180	6784280	4326950		200	76566600	47188600	33223300	21789400	11708800		147.43	3354680	2735870	2706680	2539220	2088460	1690600	1648460	1518470	1027200	842442	593896	397061
10.8	56823.6	49067.9	34283.5	22113.9	9433.74		120	10896500	10713400	10799400	6960520	4363590		210	79753800	49185500	34668500	22577700	12094600		162.7	3693480	3742810	3107090	2992500	2234150	1978530	1668430	1546530	1337900	924335	611991	432653
10.88	64891.5	56492.8	39446.5	25604.5	11053.2		130	11880100	11642800	11553600	7089540	4388850		220	82889800	51150800	36096900	23345400	12465000		177.97	4325570	3778930	3727310	3565150	2942980	2402060	1854670	1557260	1364470	930204	731057	451851
10.96	72928	63896.2	44592.6	29083.3	12677.5		140	12865300	12561600	12242900	7184800	4406620		230	85971100	53097200	37502100	24095800	12822700		193.24	4495930	3976140	3755350	3680550	3167540	2486340	1962780	1566390	1580720	1114350	773717	473928
11.04	80937.3	71275.9	49717.7	32547.1	14294.9		150	13853300	13470800	12862100	7255480	4419230		240	88996300	55004800	38881100	24822600	13170700		208.51	4983890	4432390	4354300	3734260	3281830	2788660	2017890	1692720	1626030	1162640	880506	534056
11.12	88922.8	78634.8	54823.8	35999.7	15902.2		160	14843700	14369600	13407800	7308060	4428230		250	91976600	56871500	40253000	25532400	13505800		223.78	5188510	4796310	4366350	4087350	3302880	2888770	2292150	2040640	1746080	1205960	1089790	576464
11.2	96881	85981.8	59912.5	39437.2	17501.2		170	15832800	15253900	13881300	7347530	4434930		260	94905600	58712700	41609300	26216400	13828500		239.05	5714270	5229090	5078500	4207950	3871660	3388720	2505460	2298830	1967070	1258500	1120430	583788
11.28	104819	93315.5	64978.2	42858.6	19093.4		180	16820900	16122400	14284200	7377610	4439990		270	97790900	60529400	42954200	26877600	14148600		254.32	6102090	5586620	5394100	4432450	3917520	3480410	2633900	2516340	2037410	1268980	1191930	599391
11.36	112739	100635	70027.4	46269.3	20676.2		190	17810500	16973200	14621400	7400880	4443910		280	100628000	62316600	44284000	27530900	14460200		269.59	6370340	5606930	5398560	4879850	4167490	3596790	2698680	2607250	2069810	1451370	1380290	623778
11.44	120642	107942	75065.4	49672.7	22251.9		200	18801000	17805700	14900300	7418730	4447020		290	103409000	64063900	45579200	28172300	14755300		284.86	6714600	6039460	5817490	5316830	4461790	3791960	2928800	2687530	2240870	1489350	1416420	625645
11.52	128524	115241	80090.2	53067.4	23820.7		210	19790400	18617100	15128900	7432470	4449580		300	106144000	65774500	46854200	28791100	15041400		300.13	6949420	6327470	6159390	5469540	4822180	4022100	2943850	2792040	2245200	1995470	1442720	634434
11.6	136385	122529	85106.7	56449.3	25383.6		220	20778200	19404600	15314900	7443300	4451720		310	108842000	67468300	48123200	29393500	15321300		315.4	7326760	6596760	6556350	5629580	5134530	4195790	3072240	2888170	2373240	2022900	1554850	641323
11.68	144232	129799	90115.5	59821.6	26942.7		230	21765200	20166100	15465100	7451870	4453490		320	111498000	69140700	49370800	29981100	15593500		330.68	7967750	7070560	6583760	6249520	5320420	4334800	3088310	3025560	2407250	2261950	1566170	641430
11.76	152069	137056	95107.2	63186.5	28496.4		240	22750200	20898700	15586600	7458740	4455030		330	114101000	70782100	50597100	30552700	15860100		345.95	8232440	7204240	6999930	6396400	5577430	4527850	3235730	3172000	2590130	2265350	1567150	677834
11.84	159893	144303	100088	66540.3	30043.2		250	23734500	21600600	15684700	7464370	4456400		340	116667000	72400300	51810800	31110200	16119300		361.22	8832760	7856930	7130740	6819160	5922510	4547220	3566080	3248010	2897700	2270170	1588310	693137
11.92	167705	151530	105059	69880.9	31583.3		260	24715900	22268200	15763800	7469090	4457630		350	119184000	73995300	53013600	31649300	16366100		376.49	8910580	7858670	7698200	7113410	5959000	4892040	3668670	3554100	3031860	2381770	1687670	813076
12	175500	158748	110016	73212.2	33120		270	25691600	22899900	15827800	7473070			360	121659000	75565500	54207900	32178900	16608800		391.76	9044730	8402020	7782310	7194660	5966250	5087430	3937640	3949250	3172920	2415220	1722030	823228
12.08	183279	165955	114961	76538.2	34650.8		280	26663900	23495600	15879800	7476460			370	124114000	77117800	55386600	32699600	16846700		407.03	9432110	8534940	8377970	7742430	6350000	5460610	4038600	4029550	3210270	2429610	1772580	867720
12.16	191049	173143	119896	79855.5	36174.3		290	27632700	24053600	15922500	7479370			380	126534000	78652000	56551400	33205900	17075400		422.3	9561270	8840180	8622710	7748070	6517390	5594220	4267500	4059100	3250040	2438610	1838720	882784
12.24	198805	180320	124819	83162.1	37691.5		300	28595300	24572500	15957600	7481850			390	128914000	80163800	57696900	33698100	17298700		437.57	10347500	9317530	8898150	8143230	7022300	5758620	4367340	4087080	3291650	2485270	1867010	927334
12.32	206550	187484	129732	86460.8	39203.4		310	29551100	25052900	15986300	7484000			400	131257000	81650700	58819100	34181500	17516200		452.84	10939600	9910320	9259050	8550480	7044140	5975480	4462520	4178880	3550050	2723620	2051610	957779
12.4	214284	194630	134636	89750.3	40713.8		320	30499800	25494300	16010100	7485910			410	133559000	83109600	59929700	34654400	17724800		468.11	10952700	10071700	9336860	8750090	7645090	6008560	4579520	4305490	3731320	2738670	2073480	1079270
12.48	222004	201772	139529	93029.1	42218.8		330	31440600	25897800	16029900	7487620			420	135830000	84538800	61027600	35109000	17927000		483.38	11374700	10190300	9966530	8926450	7684830	6446330	4974660	4793570	3756180	2850170	2123130	1109490
12.56	229713	208907	144415	96298.7	43717.5		340	32374400	26264700	16046300	7489230			430	138066000	85954700	62112700	35554200	18127500		498.65	11950500	10756600	10029300	9576190	7996310	6494340	5044090	4884760	3823680	2974240	2190140	1135730
12.64	237406	216009	149284	99552.2	45209.4		350	33300300	26596000	16059900	7490740			440	140268000	87355100	63181900	35994800	18324200		513.92	12215900	11108500	10564300	9628340	8198330	6760120	5061010	4899800	3903150	3195790	2198260	1179560
12.72	245047	223054	154120	102780	46687.6		360	34215600	26892900	16071100	7492110			450	142438000	88722100	64233300	36424600	18515500		529.19	12591000	11328900	10878600	9728310	8236930	6963990	5217460	4945190	3967730	3196700	2249720	1186890
12.8	252669	230076	158944	106000	48162		370	35120400	27157100	16080800	7493370			460	144569000	90074400	65268100	36846600	18701600		544.46	12972600	11464800	11059100	10338400	8556180	7344030	5377460	5278520	4360510	3225730	2378370	1201830
12.88	260271	237079	163756	109210	49631		380	36014200	27391500	16088900	7494570			470	146679000	91411900	66294700	37265900	18881700		559.73	13361700	12173700	11369100	10565400	8669340	7365510	5650960	5318520	4429140	3398190	2403160	1230200
12.96	267869	244082	168557	112408	51094.6		390	36897000	27598900	16095700	7495710			480	148760000	92718100	67312700	37676800	19060900		575	13513000	12598700	11632900	10701000	8962570	7497480	5692090	5471200	4432520	3450910	2477270	1288660
13.04	275454	251071	173347	115598	52555.8		400	37768200	27781300	16101600				490	150829000	94002000	68311700	38070400	19234500		590.27	14201200	12627800	12088000	10890700	9277550	7732180	6048210	5524550	4498960	3456730	2601130	1292570
13.12	283017	258046	178132	118783	54014.6		410	38625300	27941100	16106700				500	152872000	95280100	69304900	38452900	19397700		605.54	14438400	13300100	12093600	11300800	9466420	7847890	6103650	5704500	4541240	3460620	2630340	1354570
13.2	290575	265007	182908	121958	55470.5		420	39468100	28081500	16111100				510	154871000	96554700	70285200	38830000	19559200		620.81	14685800	13377100	12850900	11777700	9829590	8274860	6316680	5713670	4670820	3500680	2660910	1374860
13.28	298125	271954	187668	125116	56919.1		430	40296100	28204500	16115000				520	156854000	97808100	71245800	39195800	19723300		636.09	15652800	13377200	13044300	12124400	9871690	8400900	6361370	6073420	5030890	3681360	2680570	1467550
13.36	305660	278895	192416	128268	58362.3		440	41108900	28312000	16118400				530	158806000	99038900	72190700	39559400	19885300		651.36	15724200	14027500	13086900	12152500	10313600	8578360	6477620	6270370	5172650	3808680	2682120	1547870
13.44	313176	285816	197150	131410	59803.6		450	41905300	28405400	16121400				540	160737000	100246000	73110500	39919300	20040200		666.63	15735200	14188900	13604000	12186100	10375300	8808160	6694510	6345660	5208840	4020990	3061540	1568230
13.52	320687	292730	201883	134549	61241.4		460	42684200	28486500	16124100				550	162639000	101437000	74023600	40266600	20191300		681.9	16414000	14542200	13971400	12459200	10487100	9065710	6952010	6428400	5251150	4070910	3099110	1642990
13.6	328184	299629	206598	137677	62670		470	43447300	28557200	16126600				560	164514000	102609000	74935300	40602400	20341300		697.17	16605900	14853100	14389300	12902500	11011200	9373840	6995650	6502700	5455220	4141710	3179520	1672420
13.68	335672	306520	211304	140796	64094.7		480	44192300	28618700	16128900				570	166381000	103768000	75833500	40930600	20492200		712.44	16913600	15053300	14515300	13071800	11086000	9390220	7435460	6996830	5482190	4167340	3246510	1700770
13.76	343142	313403	216002	143906	65516		490	44918000	28672300	16131000				580	168223000	104921000	76725900	41253800	20639800		727.71	17336600	15683600	14901800	13326300	11355700	9667160	7553800	7085780	5519600	4252750	3248340	1704740
13.84	350606	320278	220692	147017	66931.5		500	45623300	28719000	16132900				590	170046000	106060000	77601700	41568100	20782500		742.98	18046800	15785300	15367300	13700800	11365300	10023100	7714430	7164910	5721790	4558540	3263910	1831230
13.92	358055	327132	225370	150119	68339.2		510	46307700	28759900	16134700				600	171850000	107188000	78458900	41877000	20923900		758.25	18049300	16028700	15614100	14183000	11942100	10160500	7857860	7272610	5858030	4586680	3309880	1867620
14	365508	333984	230046	153205	69743.5		520	46973900	28795500	16136400				610	173630000	108301000	79307400	42183400	21059500		773.52	18543300	16414200	15837500	14542600	12099000	10165300	7972130	7378830	5922230	4636520	3356690	1891700
14.08	372948	340827	234716	156281	71142.9		530	47618400	28826500	16138000				620	175392000	109399000	80148900	42481000	21191700		788.79	19065000	16965000	15952600	14874800	12101200	10389700	7973470	7498850	6121230	4712660	3513890	1892770
14.16	380370	347657	239375	159357	72538.9		540	48240000	28853400	16139400				630	177129000	110482000	80979800	42769300	21320200		804.06	19394400	16995600	16357700	15030300	12648800	10576200	8053070	7758470	6143240	4767490	3518200	1930120
14.24	387787	354472	244024	162424	73930.5		550	48839500	28876800					640	178846000	111554000	81794900	43051700	21443500		819.33	19601800	17386900	16910800	15356000	12658800	10911200	8150090	7783550	6314660	4956720	3594540	1946370
14.32	395213	361288	248669	165477	75317.7		560	49416600	28897300					650	180540000	112609000	82600300	43331400	21565200		834.6	19970100	17660900	16965200	15362500	12773800	11074600	8219330	7980160	6429320	5002660	3745930	1956740
14.4	402629	368097	253298	168520	76702		570	49972000	28915100					660	182202000	113649000	83399000	43609600	21686500		849.87	20200100	17851000	17339200	15628500	12902800	11179100	8655000	8175780	6594460	5022140	3802430	1966400
14.48	410032	374893	257918	171559	78083.8		580	50504200	28930800					670	183854000	114677000	84185800	43881900	21803900		865.14	20729400	18347500	17396600	15983000	13656600	11230500	8705360	8176610	6757650	5169340	3805300	1988620
14.56	417426	381672	262533	174590	79459.4		590	51011800	28944500					680	185498000	115690000	84954200	44148100	21917800		880.41	21064100	18691600	18018400	16051400	13829000	11664600	8861060	8326560	6923300	5315260	3826290	1991800
14.64	424822	388443	267141	177612	80828.6		600	51495500	28956600					690	187124000	116693000	85715800	44405000	22032400		895.68	21240000	19298200	18099700	16465700	13944400	11692000	9001410	8381920	6936900	5450220	3878380	2025570
14.72	432210	395213	271742	180627	82193		610	51956400	28967400					700	188733000	117688000	86474900	44657000	22146400		910.95	21439300	19323800	18673500	16816300	14325500	12129700	9181750	8408470	6946880	5460000	3890170	2062510
14.8	439588	401966	276336	183635	83554.9		620	52394400	28977000					710	190324000	118665000	87215400	44905200	22257700		926.22	22127800	19876200	19062300	16946700	14466800	12409900	9306980	8621650	6954610	5615270	3994290	2065350
14.88	446963	408714	280924	186638	84912.9		630	52809400	28985700					720	191903000	119624000	87945600	45149200	22366100		941.5	22223300	20028400	19217300	17147600	14493200	12456400	9749980	8677260	7204190	5699760	4036020	2096530
14.96	454324	415454	285495	189628	86263.2		640	53201900	28993200					730	193466000	120573000	88677800	45389200	22472200		956.77	22681200	20230700	19567400	17445400	14926100	12698000	9791800	8757560	7427720	5787480	4131210	2097220
15.04	461681	422189	290058	192609	87609.6		650	53572400	29000000					740	195012000	121514000	89397000	45620900	22575500		972.04	23143800	20686700	19686300	18081500	14950000	12708400	9793660	9206350	7454620	5815160	4244520	2100140
15.12	469026	428913	294614	195583	88952.5		660	53921200	29006200					750	196534000	122443000	90110600	45849800	22676100		987.31	23715000	20808600	19946000	18101700	15180600	12859800	9888270	9288590	7513730	5847800	4249220	2105940
15.2	476364	435622	299170	198553	90292.5		670	54248000	29011700					760	198041000	123352000	90821400	46077100	22777500		1002.58	23766500	21533600	20247400	18585100	15576200	13052900	10099800	9469490	7694000	6002090	4294860	2189440
15.28	483690	442314	303715	201512	91626.7		680	54554300	29016700					770	199531000	124246000	91514500	46299700	22875200		1017.85	23974300	21669500	20483000	18825000	15693100	13180400	10340900	9730800	7833460	6027210	4374190	2190700
15.36	491023	449012	308254	204464	92957.5		690	54841100	29021200					780	201005000	125131000	92199900	46516600	22967700		1033.12	24294800	21676600	20935400	19004500	16007900	13511100	10391700	9845210	8010430	6158910	4417800	2195170
15.44	498346	455704	312781	207406	94284.8		700	55109100	29025400					790	202470000	126001000	92867200	46730200	23061400		1048.39	24512000	22390300	21029800	19049800	16125300	13524700	10406600	9941930	8059840	6162910	4586040	2239010
15.52	505660	462386	317301	210346	95609.8		710	55358300	29029300					800	203922000	126869000	93527600	46943100	23156500		1063.66	25084700	22671600	21313600	19698300	16307100	13686900	10505500	9977960	8109260	6333650	4647920	2242180
15.6	512963	469052	321812	213279	96928.9		720	55589900	29032800					810	205355000	127730000	94195000	47154600	23247100		1078.93	25355300	22880600	21683800	19844500	16564900	13904800	10664600	10076200	8255160	6362370	4663960	2335710
15.68	520278	475717	326320	216201	98243.1		730	55805600	29036000					820	206773000	128569000	94846500	47360400	23332400		1094.2	25931400	23010700	21747200	20066200	16703100	13949200	10705400	10084900	8314990	6381760	4794240	2374180
15.76	527591	482374	330821	219115	99551.5		740	56004900	29039000					830	208168000	129392000	95486200	47560100	23418300		1109.47	26143800	23369800	22134600	20363300	17100900	14184400	10955200	10601900	8727990	6396290	4817900	2422590
15.84	534887	489012	335315	222033	100857		750	56188300	29041800					840	209543000	130210000	96120300	47758000	23503200		1124.74	26640000	23759200	22484700	20569600	17338700	14408000	11233400	10651300	8801970	6818010	4901540	2444950
15.92	542163	495644	339796	224938	102162		760	56357600	29044600					850	210910000	131030000	96746900	47951200	23586300		1140.01	26934200	24032600	22573400	20895300	17733300	14426900	11535300	10663000	8840320	6860790	4905370	2473810
16	549443	502284	344270	227837	103461		770	56513900	29047100					860	212271000	131840000	97369600	48138600	23668700		1155.28	27245200	24180200	23028000	21000800	17770200	14755000	11790800	10691600	8843270	6869820	4916750	2486550
16.08	556720	508913	348733	230728	104754		780	56658100						870	213624000	132635000	97987900	48324400	23749800		1170.55	27713600	24563800	23532000	21279800	17862100	15044200	11795800	10928200	8855640	6995130	5039930	2595160
16.16	563987	515526	353190	233614	106047		790	56791200						880	214955000	133423000	98602600	48510300	23830100		1185.82	28063800	24829100	23940000	21568400	18267900	15486100	11859300	10994800	8947870	7176370	5063540	2621630
16.24	571243	522133	357639	236494	107332		800	56913400						890	216273000	134206000	99209300	48691800	23907800		1201.09	28106700	25486900	24188400	22132500	18523900	15504200	11907600	11087500	8967480	7188480	5191510	2644740
16.32	578498	528732	362079	239357	108611		810	57025200						900	217586000	134975000	99804200	48867500	23983000		1216.36	28697200	25556900	24313700	22245800	18529100	15559600	12022100	11208900	9060510	7222990	5291980	2651360
16.4	585747	535326	366518	242212	109888		820	57127200						910	218874000	135739000	100393000	49041500	24056800		1231.63	29037400	25879400	24442000	22436400	18767700	15846900	12246400	11505900	9078370	7278820	5305400	2665360
16.48	592987	541907	370948	245065	111163		830	57220400						920	220155000	136492000	100969000	49212800	24128900		1246.9	29430800	26390100	24889400	22697100	19216700	15972700	12455800	11686800	9369740	7408640	5314920	2739260
16.56	600228	548481	375374	247918	112435		840	57306300						930	221439000	137232000	101538000	49379500	24199900		1262.18	30048500	26501800	25376900	22840400	19357300	16139400	12628300	11702700	9561730	7415440	5420290	2804800
16.64	607453	555041	379788	250761	113699		850	57384700						940	222697000	137970000	102108000	49543900	24270500		1277.45	30217400	26852700	25558000	22924100	19707600	16520400	12661000	11798100	9591340	7456550	5461040	2829570
16.72	614680	561604	384194	253596	114961		860	57456300						950	223946000	138699000	102671000	49707600	24339200		1292.72	30614900	27266600	25651100	23370900	19709000	16534300	12785900	11936800	9776370	7715230	5529030	2887830
16.8	621896	568157	388589	256425	116222		870	57521500						960	225196000	139421000	103228000	49865400	24404300		1307.99	30796300	27465600	26120600	23805100	20000700	16776300	12837900	12172400	9794210	7739890	5562150	2966640
16.88	629105	574695	392984	259249	117480		880	57580900						970	226430000	140137000	103784000	50017600	24469000		1323.26	31284900	27591600	26455500	23890100	20327800	17004400	12864400	12222500	10109400	7763790	5625480	2975150
16.96	636301	581218	397371	262062	118731		890	57635400						980	227648000	140848000	104327000	50168400	24534800		1338.53	31515800	28242400	27001000	24206300	20547800	17426100	13205500	12308800	10126400	7795660	5751890	2999920
17.04	643502	587750	401754	264865	119979		900	57685300						990	228861000	141549000	104856000	50318000	24598800		1353.8	31619900	28443700	27090500	24684300	20760000	17443200	13318100	12604300	10165100	7981250	5797490	3016960
17.12	650704	594279	406128	267664	121223		910	57730700						1000	230070000	142235000	105383000	50466700	24661800		1369.07	32213300	28567300	27312200	24925800	20771700	17541200	13472000	12767400	10192800	8058890	5811920	3037860
17.2	657892	600794	410493	270460	122464		920	57772100						1010	231267000	142909000	105902000	50614200	24723600		1384.34	32718100	29001700	27668000	25364400	20991500	17790500	13739400	12787600	10369700	8232110	5881340	3108290
17.28	665064	607295	414852	273246	123701		930	57809900						1020	232448000	143589000	106415000	50756900	24784300		1399.61	32980700	29220200	27864800	25525200	21460500	17880900	13750300	13188900	10393300	8300350	5888780	3162730
17.36	672245	613792	419209	276024	124934		940	57844400						1030	233618000	144260000	106928000	50894100	24844000		1414.88	33448300	29540500	28365300	25785900	21519600	18275100	13971900	13295200	10544900	8370910	6133920	3164960
17.44	679417	620280	423551	278796	126162		950	57876000						1040	234777000	144910000	107437000	51033400	24904600		1430.15	33742300	29891500	28673800	25956500	21829400	18371100	14146200	13336100	10608100	8388230	6164800	3203430
17.52	686575	626759	427885	281568	127389		960	57904800						1050	235927000	145554000	107936000	51173200	24964500		1445.42	34266300	30476100	28725700	26119900	21879500	18394300	14366400	13528900	10681200	8409870	6230810	3235920
17.6	693729	633223	432215	284332	128614		970	57931100						1060	237071000	146200000	108428000	51307300	25019400		1460.69	34498000	30528200	28803200	26595600	21915500	18529200	14367800	13597900	11114600	8416010	6244460	3236540
17.68	700886	639679	436540	287087	129834		980	57955100						1070	238208000	146846000	108913000	51437400	25073600		1475.96	34618900	30872300	29296100	26668500	22557100	18781200	14370800	13665900	11137900	8481230	6297350	3259070
17.76	708033	646129	440855	289836	131049		990	57976900						1080	239335000	147482000	109389000	51567400	25128100		1491.23	35304200	31027600	29605700	26875900	22726700	18984900	14725500	13726300	11190700	8772900	6368830	3359900
17.84	715176	652574	445161	292579	132261		1000	57996900						1090	240461000	148108000	109857000	51699800	25182600		1506.5	35603500	31386900	29940000	27377500	22998300	19157100	14737600	13937300	11446400	8822460	6374580	3444200
17.92	722314	659012	449459	295314	133469		1010	58015100						1100	241578000	148730000	110319000	51827900	25236800		1521.77	35857800	31448100	29989800	27449600	23321900	19213200	14992600	14127100	11488900	8892490	6395620	3473400
18	729410	665412	453722	298017	134660		1020	58031700						1110	242670000	149336000	110778000	51952200	25290700		1537.04	36371500	31960900	30565700	27451600	23341200	19627200	15127600	14211500	11515500	8898700	6472990	3478780
33.5	2024640	1782140	1170010	723058	316359		1030	58046900						1120	243743000	149933000	111233000	52074300	25343600		1552.31	36894200	32161000	31013500	27684800	23404200	19863600	15299900	14215100	11524700	9144750	6563360	3534610
49	3169630	2676650	1693520	988748	422244		1040	58061100						1130	244813000	150533000	111680000	52196000	25396100		1567.59	36921000	32853300	31094500	28157000	23574100	20048600	15426300	14601700	11624400	9188070	6600630	3550650
64.5	4177250	3385660	2067890	1150600	483637		1050	58074100						1140	245878000	151129000	112120000	52319000	25447600		1582.86	36921200	33064500	31415300	28324800	23832900	20050300	15445400	14659300	11692400	9278490	6665350	3576900
80	5062680	3943090	2332310	1248340	519515		1060	58086000						1150	246932000	151717000	112557000	52435200	25497300		1598.13	37598300	33333000	31515100	28909800	24201400	20159800	15488100	14704300	11859400	9380530	6687720	3625980
95.5	5840290	4379470	2518020	1307600	540874		1070	58096700						1160	247978000	152297000	112990000	52547500	25544000		1613.4	37759400	33796700	31720500	28990700	24242400	20359500	15592700	14718200	12071900	9433110	6755100	3656470
111	6523180	4720540	2648570	1344210	554028		1080	58106600						1170	249023000	152878000	113414000	52661000	25589600		1628.67	38374500	33883100	32015400	29356200	24797700	20443500	15875500	14898300	12263300	9512790	6836740	3656960
126.5	7123900	4987320	2740950	1367660	562522		1090	58115800						1180	250063000	153454000	113838000	52773400	25637100		1643.94	38463500	34329900	32845700	29472400	24810900	21063300	16083800	15047800	12408200	9638510	6878960	3671500
142	7653240	5196560	2807100	1383400	568347		1100	58124300						1190	251089000	154019000	114259000	52882200	25683300		1659.21	38976700	34680500	32849900	29851500	25187600	21172700	16094100	15223600	12489700	9686490	6985530	3684570
157.5	8120130	5361650	2855300	1394570	572649		1110	58132200						1200	252107000	154582000	114672000	52992300	25729000		1674.48	39239800	34826600	33299600	29939300	25192000	21357500	16148500	15237000	12624100	9703500	7034490	3695300
173	8532270	5492750	2891200	1402960	576051		1120	58139500						1210	253119000	155141000	115079000	53102100	25774200		1689.75	39330100	35107800	33350200	30512000	25438400	21358600	16559000	15414600	12676600	9771510	7118370	3701140
188.5	8896850	5597540	2918590	1409630	578916		1130	58146200						1220	254123000	155689000	115484000	53206900	25817400		1705.02	39835100	35548000	33456400	30534700	25462100	21412000	16701900	15549600	12681800	9885790	7135020	3729170
204	9220120	5682190	2940090	1415190	581435		1140	58152600						1230	255122000	156233000	115888000	53308200	25859200		1720.29	40132700	35716300	34169200	30769300	26150100	21861500	16712400	15884300	12773600	9893030	7249040	3750780
219.5	9507340	5751360	2957430	1420020	583721		1150	58158500						1240	256109000	156768000	116283000	53409100	25902400		1735.56	40516900	36192800	34204300	31079800	26218900	22001500	16955800	15921600	12832100	9937630	7273930	3772820
235	9763000	5808440	2971780	1424340	585870		1160	58163800						1250	257081000	157291000	116678000	53511200	25945100		1750.83	41106100	36539800	34630300	31409000	26288700	22217800	17015600	15998500	12860800	9983350	7314500	3774960
250.5	9991220	5856060	2983970	1428300	587924		1170	58168800						1260	258045000	157810000	117068000	53611500	25986500		1766.1	41108300	36712000	34807500	31778100	26600100	22290200	17183600	16051800	12925500	10229100	7359830	3891550
266	10195500	5896350	2994600	1431960	589867		1180	58173500						1270	259003000	158324000	117449000	53708000	26028000		1781.37	41717600	36931300	35233600	31901100	26666900	22538300	17350800	16240500	13075200	10333400	7554700	4008960
281.5	10378800	5930910	3004120	1435410	591724		1190	58178000						1280	259944000	158837000	117823000	53804200	26069000		1796.64	41878400	37459000	35265100	32142100	27104700	22611500	17425300	16463000	13076400	10402100	7711000	4041180
297	10543700	5960980	3012810	1438680	593535		1200	58182100						1290	260877000	159348000	118188000	53900100	26109500		1811.91	42474200	37507200	35597200	32450100	27208800	22765900	17494700	16501300	13311000	10407800	7805050	4050270
312.5	10692700	5987600	3020830	1441830	595292		1210	58186100						1300	261815000	159858000	118551000	53993200	26149000		1827.18	42727700	37666100	36040300	32621400	27448800	23027100	17543200	16565200	13383700	10551500	7814510	4051280
328	10827600	6011570	3028290	1444880	596986		1220	58189900						1310	262754000	160361000	118911000	54086400	26189000		1842.45	43132500	37901700	36171900	33204900	27507700	23104500	17799000	16678400	13606100	10556900	7951270	4073420
343.5	10950300	6033440	3035260	1447820	598627		1230	58193500						1320	263686000	160853000	119265000	54177800	26228200		1857.72	43417500	38619800	36297200	33405000	27673500	23256900	17973100	16801800	13647500	10603500	7988410	4130450
359	11062400	6053550	3041770	1450650	600208		1240	58196800						1330	264603000	161342000	119611000	54267100	26265400		1873	43625800	38940100	36888500	33610900	27771900	23639400	18143200	16935000	13748200	10816700	7990580	4142800
374.5	11165200	6072180	3047860	1453350	601737		1250	58199900						1340	265514000	161829000	119951000	54358300	26301400		1888.27	44211100	39021400	37223500	33876100	28192600	23766000	18211600	17093300	13818900	10995500	8087720	4156360
390	11259900	6089540	3053550	1455920	603225		1260	58202900						1350	266424000	162310000	120290000	54447300	26335900		1903.54	44407400	39456100	37330900	33967300	28331200	23891400	18315100	17181300	13833400	11039800	8142890	4167880
405.5	11347300	6105800	3058840	1458400	604679		1270	58205600						1360	267324000	162788000	120628000	54535300	26369500		1918.81	44713200	39695400	37453100	34059900	28538500	23977600	18463600	17347800	13969100	11117900	8175050	4200420
421	11428300	6121040	3063800	1460770	606103		1280	58208400						1370	268211000	163260000	120964000	54623900	26404000		1934.08	45170300	39913900	37795100	34291500	28871000	24129400	18567500	17561100	14192900	11159400	8218910	4203790
436.5	11503500	6135350	3068430	1463020	607495		1290	58211100						1380	269091000	163722000	121296000	54708400	26438300		1949.35	45345200	40108800	38283100	34538800	29271800	24409400	18585500	17721400	14265600	11192300	8281150	4214700
452	11573700	6148820	3072730	1465150	608864		1300	58213600						1390	269969000	164174000	121626000	54789400	26472800		1964.62	45490300	40433000	38346300	34805900	29357900	24576500	18704000	17741300	14409600	11237700	8297270	4273670
467.5	11639300	6161460	3076770	1467170	610210		1310	58216000						1400	270840000	164630000	121949000	54869800	26507000		1979.89	45797600	40825300	38771100	35213200	29513500	24765700	18847300	17828900	14533900	11284000	8354910	4316870
483	11700600	6173300	3080520	1469100	611533		1320	58218300						1410	271702000	165091000	122269000	54949000	26541100		1995.16	46329100	40980200	38847100	35331700	29739200	24793500	19103200	17901700	14567000	11454800	8378410	4348490
498.5	11758100	6184410	3083990	1470920	612832		498.5	11758100	6184410	3083990	1470920	612832		1420	272550000	165542000	122588000	55026200	26574300		2010.43	46799400	41083700	39179700	35602500	29950700	24994500	19285400	17941800	14582700	11469100	8436180	4378570
514	11812100	6194810	3087250	1472630	614124		514	11812100	6194810	3087250	1472630	614124		1430	273393000	165990000	122906000	55103600	26607300		2025.7	47104000	41663600	39476800	35827500	30103200	25187900	19395700	18355600	14686200	11473100	8438140	4420620
529.5	11862800	6204530	3090310	1474270	615392		529.5	11862800	6204530	3090310	1474270	615392		1440	274232000	166437000	123219000	55180300	26641300		2040.97	47404800	41919200	39809900	35884000	30236200	25417400	19520100	18448700	14823900	11560900	8582780	4426490
545	11910300	6213620	3093160	1475840	616630		545	11910300	6213620	3093160	1475840	616630		1450	275068000	166872000	123526000	55257800	26674000		2056.24	48013100	42164700	40232300	36439500	30445700	25736200	19702500	18530500	15080300	11746500	8599460	4433090
560.5	11955000	6222130	3095800	1477350	617852		560.5	11955000	6222130	3095800	1477350	617852		1460	275898000	167298000	123831000	55334000	26703900		2071.51	48094000	42303300	40753100	36642000	30513800	26153500	19849900	18590100	15182400	11871400	8649610	4436130
576	11997100	6230070	3098270	1478790	619066		576	11997100	6230070	3098270	1478790	619066		1470	276719000	167724000	124135000	55406100	26734000		2086.78	48277800	42760800	40889000	36783600	30975200	26186000	19865600	18634200	15274000	12034300	8662240	4483530
591.5	12036700	6237480	3100610	1480190	620265		591.5	12036700	6237480	3100610	1480190	620265		1480	277533000	168151000	124429000	55477000	26766200		2102.05	49301700	43323800	41134200	37215200	31135800	26224500	20217200	18786600	15334900	12038000	8758410	4522050
607	12074000	6244470	3102810	1481510	621440		607	12074000	6244470	3102810	1481510	621440		1490	278341000	168573000	124721000	55547500	26797600		2117.32	49308300	43425300	41164400	37267000	31312000	26350000	20236100	18999200	15441700	12191800	8813360	4525920
622.5	12109100	6251030	3104880	1482780	622592		622.5	12109100	6251030	3104880	1482780	622592		1500	279150000	168989000	125008000	55617100	26826400		2132.59	49414800	43900300	41362900	37940300	31546600	26358100	20497800	19070900	15609200	12204500	8885030	4533800
638	12142200	6257200	3106840	1484020	623721		638	12142200	6257200	3106840	1484020	623721		1510	279955000	169400000	125291000	55685200	26855600		2147.86	49646100	44192800	41546100	37964500	31740400	26430000	20602700	19330800	15623300	12225800	8924640	4604710
653.5	12173300	6262990	3108710	1485220	624835		653.5	12173300	6262990	3108710	1485220	624835		1520	280748000	169806000	125571000	55753100	26884600		2163.13	49955600	44252800	41694000	38009000	31935500	26474800	20609100	19364300	15655100	12258300	8931310	4667500
669	12202800	6268420	3110470	1486380	625932		669	12202800	6268420	3110470	1486380	625932		1530	281534000	170212000	125848000	55820800	26912300		2178.4	50339800	44590400	42173900	38246800	32187700	26851700	20666100	19446000	15719100	12373300	9028550	4808480
684.5	12230600	6273560	3112140	1487500	627015		684.5	12230600	6273560	3112140	1487500	627015		1540	282312000	170612000	126127000	55888000	26940800		2193.68	50707800	44778700	42557200	38671000	32272900	27132000	20806200	19587200	15941800	12519900	9088890	4850570
														1550	283091000	171007000	126406000	55955300	26967200		2208.95	51183900	45330100	42728100	38899100	32353200	27199900	20827400	19666500	16071000	12591000	9179440	4853850
														1560	283867000	171398000	126680000	56021700	26993400		2224.22	51199200	45459400	43059700	38906100	32867300	27428600	21180400	19761400	16107100	12619100	9195130	4902730
														1570	284625000	171788000	126945000	56087300	27019700		2239.49	51898700	45749900	43542200	39258700	32886100	27808400	21257500	20138000	16112800	12689600	9227820	4927640
														1580	285380000	172180000	127203000	56150800	27044400		2254.76	52109600	46024100	43772800	39637400	33099400	27936200	21280500	20193500	16219600	12693600	9347640	4944050
														1590	286132000	172570000	127455000	56211800	27070500		2270.03	52490800	46526500	44053200	39798000	33534400	28113900	21308500	20261900	16247600	12757500	9352570	4999980
														1600	286878000	172950000	127709000	56272800	27096300		2285.3	53008500	46652300	44215500	40178200	33571300	28173600	21361800	20504200	16371400	12972100	9492400	5075040
														1610	287623000	173324000	127963000	56332100	27120300		2300.57	53170800	46734200	44422900	40440300	33701500	28278400	21718200	20640300	16602200	12990600	9539010	5075150
														1620	288364000	173701000	128215000	56390800	27144900		2315.84	53549300	46768100	44674900	40631100	33752600	28427900	21805700	20695600	16691300	12999300	9543690	5102560
														1630	289101000	174076000	128464000	56450900	27169500		2331.11	53936200	47289400	44998700	40756300	34282300	28649300	21931000	20717800	16812700	13174700	9578170	5102650
														1640	289831000	174445000	128707000	56510000	27193000		2346.38	54238500	47883300	45523900	41445500	34437500	29072200	22269900	20854400	16837200	13208200	9661740	5118100
														1650	290550000	174813000	128948000	56566400	27216300		2361.65	54593200	48032900	45825000	41493300	34522900	29168600	22356000	21046400	17002300	13222900	9680400	5141440
														1660	291272000	175177000	129184000	56621300	NaN		2376.92	55063700	48342700	45959800	41665500	34648300	29405800	22378800	21107300	17296500	13453700	9733000	5157840
														1670	291997000	175533000	129419000	56678300	NaN		2392.19	55090500	48526800	46179700	42064800	35090400	29421100	22494300	21147900	17296900	13533000	9822490	5158650
														1680	292705000	175882000	129659000	56735600	NaN		2407.46	55710800	49015400	46717100	42339100	35110500	29800900	22633700	21337200	17358200	13624300	9868260	5207450
														1690	293405000	176225000	129894000	56789100	NaN		2422.73	55777700	49083500	46865600	42518000	35573400	29856500	22708300	21543800	17480400	13682200	9903570	5209730
														1700	294106000	176565000	130127000	56841300	NaN		2438	56268400	49358100	46908400	42626000	35715800	29945700	22793200	21675700	17531300	13715000	9939710	5245570
														1710	294793000	176904000	130356000	56894600	NaN		2453.27	56403500	49723900	47180000	42675300	35745500	30013400	22839100	21729400	17594400	13845800	10076000	5324330
														1720	295480000	177240000	130581000	56946600	NaN		2468.54	56901300	50343500	47533800	43046800	36067700	30265300	23022900	21742600	17606200	13882000	10109400	5343950
														1730	296172000	177579000	130805000	56998000	NaN		2483.81	57022700	50390800	48135500	43559400	36244300	30671300	23234700	21855600	17738200	13891300	10130400	5372210
														1740	296855000	177918000	131030000	57049100	NaN		2499.09	57345100	50411300	48366700	43659100	36391200	30765100	23313500	21983700	17757500	13932500	10239200	5373880
														1750	297529000	178250000	131251000	57100700	NaN		2514.36	57984100	50906800	48419600	43677400	36417000	30789500	23801800	21989900	17892300	14003500	10384200	5404360
														1760	298202000	178580000	131465000	57151600	NaN		2529.63	58257300	51143900	48448300	43707600	36797200	30845700	23897300	22075300	17935200	14096700	10409900	5418010
														1770	298869000	178907000	131675000	57200800	NaN		2544.9	58373300	51590500	48464900	44343700	37120600	30894600	23899400	22139600	17985400	14182800	10420600	5456240
														1780	299530000	179231000	131884000	57248700	NaN		2560.17	58757400	51647500	49156900	44461400	37215500	31278300	23903900	22666200	18326900	14358700	10439900	5486970
														1790	300188000	179546000	132093000	57293000	NaN		2575.44	58925400	51825500	49592400	45042200	37251400	31612400	24057800	22700700	18333200	14566200	10515100	5525270
														1800	300844000	179859000	132299000	57338400	NaN		2590.71	59318800	52290000	49727700	45185700	37626400	31646200	24287100	22758100	18340600	14669500	10527900	5556520
														1810	301501000	180174000	132505000	57385200	NaN		2605.98	59827700	52747100	49972800	45301200	37954000	31772900	24502900	22953100	18484900	14715200	10651800	5559240
														1820	302152000	180479000	132710000	57430700	NaN		2621.25	60454200	52868200	50056900	45405100	38224800	31790000	24672100	23005600	18518600	14740200	10666400	5583830
														1830	302802000	180784000	132909000	57475500	NaN		2636.52	60491600	53117500	50409400	45609000	38318000	32024100	24739300	23065600	18676700	14778100	10673800	5627450
														1840	303444000	181089000	133103000	57520200	NaN		2651.79	60955300	53461800	50763700	45735900	38405400	32277200	24764300	23231200	18701000	14794000	10727700	5671240
														1850	304077000	181389000	133294000	57565200	NaN		2667.06	61020700	53487100	51183400	45970900	38615100	32543200	24843200	23296100	18817700	14837200	10860600	5693050
														1860	304711000	181690000	133489000	57610200	NaN		2682.33	61038400	54001700	51231800	46321100	38776400	32595900	24852500	23597500	19124000	14895400	10887400	5781200
														1870	305336000	181989000	133682000	57655500	NaN		2697.6	61937100	54269300	51699700	46684800	39157800	32810800	25010000	23625300	19233500	15027400	10958400	5781420
														1880	305954000	182285000	133872000	57699900	NaN		2712.87	62072200	54731900	51701400	47168100	39161000	32910100	25089600	23672800	19244400	15031100	11034200	5824870
														1890	306568000	182582000	134061000	57742200	NaN		2728.14	62557400	54947000	51903200	47264500	39575000	32911900	25461200	23682800	19314300	15132800	11051500	5918240
														1900	307176000	182873000	134245000	57783900	NaN		2743.41	62625900	55112700	52140300	47467400	39917700	33048100	25575700	23819800	19442400	15378400	11148200	5923340
														1910	307783000	183159000	134428000	57826700	NaN		2758.68	63101800	55578200	52499800	47550300	39948200	33306900	25578100	24215700	19613400	15418100	11273300	5932600
														1920	308382000	183442000	134611000	57868200	NaN		2773.95	63457800	55893600	52968500	47628500	40166500	33674900	25765000	24239500	19614800	15437400	11288600	5943670
														1930	308976000	183722000	134790000	57906200	NaN		2789.22	63559000	55916800	53332500	48068300	40321100	33938200	26071700	24245400	19632100	15454500	11313200	5944410
														1940	309572000	184001000	134966000	57942100	NaN		2804.5	64007200	56431600	53486000	48253600	40342600	33991100	26115800	24279800	19730900	15572200	11357700	5954740
														1950	310165000	184279000	135142000	57978900	NaN		2819.77	64645600	56673300	53740500	48611900	40475800	34145100	26213300	24495200	19737700	15573300	11406000	5967470
														1960	310751000	184554000	135316000	58016100	NaN		2835.04	64907400	56905400	53936300	48996100	40726300	34240500	26477300	24579200	19915400	15677000	11412500	5977070
														1970	311337000	184824000	135487000	58053600	NaN		2850.31	65125500	57043000	54212700	49028100	40947300	34316200	26585100	24702700	19929600	15731000	11421900	6037320
														1980	311916000	185093000	135653000	58090300	NaN		2865.58	65516900	57227400	54289500	49348600	41228900	34493300	26593400	25143300	20046600	15738100	11523100	6106680
														1990	312483000	185360000	135819000	58126200	NaN		2880.85	65662200	57734100	54753100	49842000	41347400	34747100	26607700	25197100	20314800	15886800	11538200	6141700
														2000	313052000	185624000	135987000	58162100	NaN		2896.12	65971300	58137400	54844200	49880000	41578500	34756300	26616200	25261800	20385200	15936700	11555900	6174870
														2010	313625000	185886000	136152000	58198400	NaN		2911.39	66037200	58237900	55150900	49893400	41860200	34953700	26650200	25291400	20476700	16110800	11776500	6186170
														2020	314192000	186145000	136315000	58234700	NaN		2926.66	66687900	58805000	55758600	50275000	41936300	35461300	26992500	25302500	20568600	16118800	11785200	6246350
														2030	314747000	186403000	136477000	58268900	NaN		2941.93	66878300	58880900	55875000	50543200	41991400	35471600	27054900	25404600	20612800	16214700	11850800	6250590
														2040	315302000	186657000	136638000	58302800	NaN		2957.2	66998800	59161600	55968900	50792600	42151600	35477600	27182800	25482600	20794000	16323200	11858300	6257210
														2050	315857000	186907000	136796000	58338300	NaN		2972.47	67611200	59185200	56121000	50799100	42455000	35523700	27285900	25724100	21022700	16372000	11876900	6266830
														2060	316408000	187156000	136949000	58372600	NaN		2987.74	67936100	59647900	56539300	51114800	42779600	35842100	27413100	25836500	21031900	16389800	11918700	6274440
														2070	316955000	187406000	137105000	58404500	NaN		3003.01	68247600	59678800	56685000	51227400	43072100	35887900	27722600	25861600	21112300	16482800	11977800	6285340
														2080	317497000	187654000	137261000	58436700	NaN		3018.28	68383300	60131600	57175300	51597800	43381600	36278500	27809900	26126000	21115300	16596900	12141600	6308420
														2090	318042000	187898000	137415000	58468500	NaN		3033.55	69146200	60274400	57304700	51997500	43421400	36308200	27880200	26200500	21147800	16607100	12160600	6315860
														2100	318582000	188139000	137565000	58500100	NaN		3048.82	69302200	60739800	57510500	52023100	43517000	36414300	28128400	26257600	21229000	16678000	12175500	6333160
														2110	319119000	188381000	137717000	58532400	NaN		3064.09	69543600	60841200	57834600	52038000	43875700	36638900	28181700	26432900	21264800	16799700	12300000	6350490
														2120	319654000	188620000	137870000	58564700	NaN		3079.36	69632900	61262300	57956000	52607800	43883400	36660700	28442000	26478700	21322200	16833900	12326900	6382600
														2130	320177000	188856000	138017000	58596100	NaN		3094.63	70221500	61540400	58558100	52933000	43934600	37163400	28442000	26595100	21415600	16911200	12329200	6428550
														2140	320695000	189090000	138159000	58626300	NaN		3109.9	70234800	61698600	58819400	53019500	44021500	37325200	28461000	26646200	21697700	16979400	12467900	6454460
														2150	321215000	189326000	138301000	58657200	NaN		3125.18	70730800	62508000	58970100	53378200	44156500	37376600	28631400	26993600	21851700	17007400	12484500	6458000
														2160	321731000	189558000	138440000	58687600	NaN		3140.45	71163200	62663000	59145600	53399600	44502800	37447400	28652800	27119800	21889300	17073000	12504900	6470190
														2170	322248000	189786000	138575000	58716800	NaN		3155.72	71227700	62744400	59420500	53852500	44935000	37452800	28826700	27153000	21959000	17229600	12637500	6546310
														2180	322766000	190012000	138711000	58745600	NaN		3170.99	71789500	63236400	59437900	54044900	44938900	37621300	28918200	27153500	21961800	17325800	12708900	6568010
														2190	323278000	190236000	138849000	58773400	NaN		3186.26	72006000	63432200	59512600	54291800	45155600	37628400	29114400	27218100	21997300	17528100	12750000	6577090
														2200	323785000	190464000	138986000	58801500	NaN		3201.53	72288500	63619200	60386300	54329400	45262900	38098800	29252800	27220100	22006500	17566500	12840200	6610200
														2210	324288000	190687000	139123000	58829600	NaN		3216.8	72670800	63803500	60553000	54646000	45334400	38254000	29279800	27289900	22048100	17575900	12852800	6652410
														2220	324785000	190905000	139259000	58857400	NaN		3232.07	72731600	64161400	60640400	54740200	45972700	38364500	29400000	27527300	22215500	17702700	12887700	6658900
														2230	325281000	191123000	139389000	58885200	NaN		3247.34	73193300	64209100	60817700	55111200	46083600	38728200	29525900	27573500	22338400	17828800	12902000	6720470
														2240	325773000	191340000	139515000	58913400	NaN		3262.61	73314600	64456500	61449200	55316700	46295900	38766300	29564300	27730400	22586900	17885100	12950900	6800050
														2250	326262000	191554000	139642000	58941500	NaN		3277.88	74008700	64755700	61475000	55513500	46329600	38989700	29750000	27980500	22695400	17897700	13044100	6800110
														2260	326750000	191765000	139768000	58968100	NaN		3293.15	74527500	65186100	61776700	55958500	46329700	39192600	29837600	28031300	22750800	17927200	13155900	6803700
														2270	327236000	191980000	139891000	58995000	NaN		3308.42	74730400	65447000	62089900	56181600	46730400	39308400	29992300	28100700	22895300	17956500	13162100	6833200
														2280	327721000	192194000	140017000	59020900	NaN		3323.69	75136200	65561900	62224300	56324200	46815700	39344100	30079000	28135700	23006700	18048600	13175000	6933790
														2290	328200000	192404000	140140000	59045300	NaN		3338.96	75203200	65612200	62475400	56452200	47115300	39479900	30321400	28412600	23046800	18099300	13183700	6942810
																					3354.23	75559500	65858900	62557300	56508500	47366600	39496600	30423600	28511600	23074200	18126000	13234800	6954760
																					3369.5	75718800	66479200	62955800	57111900	47620000	39780000	30425700	28539300	23119800	18129700	13304700	6974260
																					3384.77	76147200	66671700	63278900	57159400	47623800	40004700	30465100	28540100	23123800	18169500	13361100	6975670
																					3400.04	76529600	67193300	63658300	57370900	47717800	40285700	30529800	28596600	23198500	18212000	13385500	7036140
																					3415.31	76892400	67239700	63959500	57431500	47857900	40381500	30790300	29060100	23476100	18309100	13408500	7037260
																					3430.59	77108300	67494500	64141300	57559500	48238500	40488600	30918600	29098600	23507200	18411300	13440100	7061530
																					3445.86	77568700	67973700	64151400	57781100	48292200	40571200	30967400	29125700	23659800	18417900	13497000	7077330
																					3461.13	77602600	68096200	64297200	58496900	48423000	40627100	31219400	29220000	23683100	18513100	13538200	7110090
																					3476.4	78350500	68266900	64643000	58675300	48500300	40773700	31223500	29263500	23707500	18674900	13580600	7126920
																					3491.67	78485300	68747000	65025500	58715600	49037300	40957900	31335900	29545600	23891300	18711600	13720800	7132700
																					3506.94	78536000	68777400	65271900	58755900	49084800	41303300	31383100	29562400	23953300	18800700	13798800	7134620
																					3522.21	78954200	69098100	65538800	59352000	49265700	41372500	31658500	29986500	24157500	18937400	13826800	7156970
																					3537.48	79370900	69487700	65742500	59517700	49511800	41477700	31691000	30016500	24188700	19021100	13913900	7158550
																					3552.75	79445300	69541000	66032000	59728100	49537800	41570900	31817300	30072700	24202900	19046000	13940400	7209180
																					3568.02	80052900	69845800	66311600	60046000	49866100	41655200	31952100	30148800	24345100	19168000	13987500	7218830
																					3583.29	80073100	70229100	66348500	60246100	49984700	41887400	31964100	30246400	24346400	19223800	14003700	7264050
																					3598.56	80445500	70289000	66493200	60278600	50127300	41934300	32101400	30318900	24607300	19248100	14128200	7289130
																					3613.83	80647600	70523500	66641000	60358300	50411200	41985400	32491400	30357800	24703200	19256500	14162600	7310590
																					3629.1	81063300	70586100	67254500	60532800	50709600	42403900	32673400	30424700	24784600	19475800	14185900	7398740
																					3644.37	81682700	71260800	67374700	60693900	50735800	42427600	32748700	30629000	24788000	19525400	14219100	7462710
																					3659.64	81754000	71497800	67859900	61350200	50789500	42785200	32779000	30732900	24855400	19550300	14322100	7511460
																					3674.91	82170000	71927800	67924300	61506200	51170500	42816800	32822600	31008000	24962300	19569200	14325400	7584320
																					3690.18	82529400	72089400	68269400	61930700	51436200	43034400	32823000	31178800	24978600	19642000	14342400	7600070
																					3705.45	82979100	72429000	68561500	61977100	51616800	43230600	32951400	31277500	25005900	19650700	14406200	7668340
																					3720.72	82980900	72475100	68766400	62009000	51937000	43339500	33209500

## Sheet: FigureS6
Figure S6a
	Concentration [µM]	Amplitude 1				Amplitude 2				Observed rate 1 (kfast) [s-1]				Observed rate 2 (kslow) [s-1]
		Value	S.E.	IF fit	CS fit	Value	S.E.	IF fit	CS fit	Value	S.E.	IF fit	CS fit	Value	S.E.	IF fit	CS fit
	64	1.18966	0.130236	1.78657	1.81206	1.06399	0.0309027	1.07212	1.0787	507.598	67.2962	517.436	537.436	45.857	1.91037	43.8728	44.3841
	44.8	1.52077	0.21483	1.4106	1.42709	1.15835	0.0308187	1.1199	1.12945	589.815	83.9771	443.247	463.247	38.9234	1.68531	39.6657	40.1498
	31.4	1.04076	0.112007	1.07741	1.08924	1.04977	0.033911	1.09147	1.09871	389.637	58.0978	391.47	411.47	31.4513	1.61908	35.8741	36.3149
	22	0.697335	0.140617	0.805666	0.812111	1.00071	0.0366605	0.994984	1.00191	422.402	110.699	355.148	375.148	32.3102	1.95399	32.7645	33.1582
	15.4	0.619596	0.104777	0.587707	0.594958	0.797522	0.0364768	0.855833	0.859196	342.288	86.106	329.646	349.646	26.9459	2.12069	30.2486	30.7026
	10.8	0.401826	0.0849658	0.4249	0.43129	0.652024	0.043912	0.702394	0.70156	270.798	101.386	311.871	331.871	24.7993	2.88386	28.4016	28.7518
	7.5	0.331334	0.105209	0.301249	0.304162	0.514467	0.0415035	0.548518	0.550422	302.809	152.339	299.12	319.12	23.4303	3.54215	27.004	27.4454
	5.3	0.165985	0.0859746	0.216041	0.217601	0.399545	0.0493678	0.420983	0.421786	262.053	249.822	290.619	310.619	25.8512	5.17373	26.0757	26.4035
	3.7	0.158884	0.0673932	0.151693	0.155297	0.241835	0.0636083	0.313102	0.312084	134.36	109.455	284.437	304.437	17.7037	7.92408	25.3091	25.6582
	2.6	0.0623123	0.0967815	0.107888	0.109187	0.238364	0.0354212	0.231144	0.229565	296.148	710.714	280.186	300.186	20.4976	6.25657	24.8262	25.3691
	1.8	0.216668	0.0860609	0.0746386	0.0770741	0.143064	0.0412865	0.164056	0.162742	238.685	165.39	277.095	297.095	18.1878	11.3925	24.5675	24.6899
	1.3	0.144341	0.0609095	0.0532571	0.0543067	0.0655828	0.0481637	0.121646	0.120702	173.689	150.325	275.163	295.163	18.4085	30.486	24.2843	24.8631
Figure S6b
	Concentration [µM]	Amplitude 1				Amplitude 2				Observed rate 1 (kfast) [s-1]				Observed rate 2 (kslow) [s-1]
		Value	S.E.	IF fit	CS fit	Value	S.E.	IF fit	CS fit	Value	S.E.	IF fit	CS fit	Value	S.E.	IF fit	CS fit
	93.7	1.16058	0.03974	1.12015	0.987681	0.763866	0.0194819	0.7	0.5737	631.956	34.259	763.26	496.753	34.7287	1.72237	37.1058	59.5243
	62.5	0.795847	0.0214317	0.88627	0.646961	0.689793	0.00859531	0.659573	0.672443	562.4	24.7104	638.044	493.439	32.665	0.844349	34.9853	47.2297
	41.6	0.665707	0.0197744	0.67131	0.427062	0.602934	0.00707268	0.59413	0.634336	557.02	26.5852	555.462	490.954	30.6358	0.717617	32.7108	39.5939
	27.8	0.385208	0.01296	0.491374	0.285046	0.453528	0.0054962	0.496137	0.534397	459.552	26.8036	503.081	489.688	29.6319	0.664051	30.8064	34.8595
	18.5	0.295645	0.0117616	0.348428	0.191013	0.340618	0.00507303	0.387495	0.419749	450.346	31.2848	469.104	489.351	29.5112	0.797799	29.4558	31.8162
	12.3	0.209777	0.0117971	0.241969	0.129345	0.251695	0.00498689	0.28786	0.316682	452.572	44.172	447.197	489.52	29.0721	1.03964	28.5509	29.852
	8.2	0.131893	0.0104997	0.166039	0.0889886	0.174924	0.005486	0.206711	0.234511	379.8	56.406	433.099	489.886	28.6484	1.5432	27.9683	28.5723
	5.5	0.0944133	0.0110822	0.113574	0.0626869	0.127653	0.00516336	0.145759	0.173606	413.96	87.2988	423.939	490.225	28.5612	2.01973	27.5881	27.735
	3.7	0.0609129	0.0101718	0.0774062	0.0452469	0.0883417	0.005685	0.101371	0.129544	359.316	114.357	417.976	490.845	28.4434	3.13681	27.3484	27.1903
	1.8	0.0280515	0.00946151	0.0382436	0.0103743	0.0461097	0.00613736	0.0511519	0.0335807	310.575	208.508	411.697	490.602	27.1258	6.19766	27.1022	27.3284

## Sheet: FigureS7
Figure S7
	Fluorescence		Luminescence
	Time [s]	Value	Time [s]	Value
	1e-300	0	1e-300	3.90184
	5e-05	4.29309e-06	5e-05	3.92255
	0.0001	8.48651e-06	0.0001	3.93705
	0.00015	1.24549e-05	0.00015	3.94099
	0.0002	1.65332e-05	0.0002	3.93316
	0.00025	2.05602e-05	0.00025	3.91571
	0.0003	2.44124e-05	0.0003	3.89322
	0.00035	2.81465e-05	0.00035	3.87096
	0.0004	3.1858e-05	0.0004	3.85299
	0.00045	3.55428e-05	0.00045	3.84073
	0.0005	3.89645e-05	0.0005	3.83262
	0.00055	4.24704e-05	0.00055	3.8248
	0.0006	4.61737e-05	0.0006	3.81257
	0.00065	4.9842e-05	0.00065	3.79216
	0.0007	5.32802e-05	0.0007	3.76215
	0.00075	5.63361e-05	0.00075	3.72406
	0.0008	5.94567e-05	0.0008	3.68191
	0.00085	6.26307e-05	0.00085	3.64076
	0.0009	6.57791e-05	0.0009	3.60505
	0.00095	6.89953e-05	0.00095	3.57712
	0.001	7.21426e-05	0.001	3.55667
	0.00105	7.51739e-05	0.00105	3.54123
	0.0011	7.82328e-05	0.0011	3.52741
	0.00115	8.14747e-05	0.00115	3.51233
	0.0012	8.45296e-05	0.0012	3.49472
	0.00125	8.75392e-05	0.00125	3.47504
	0.0013	9.07626e-05	0.0013	3.45475
	0.00135	9.40014e-05	0.00135	3.43522
	0.0014	9.69412e-05	0.0014	3.41707
	0.00145	9.96991e-05	0.00145	3.4001
	0.0015	0.000102673	0.0015	3.38363
	0.00155	0.000105676	0.00155	3.36679
	0.0016	0.000108715	0.0016	3.34852
	0.00165	0.000111748	0.00165	3.32762
	0.0017	0.000114842	0.0017	3.30325
	0.00175	0.000118087	0.00175	3.27548
	0.0018	0.000121187	0.0018	3.24556
	0.00185	0.000124147	0.00185	3.21535
	0.0019	0.000127095	0.0019	3.18649
	0.00195	0.000130249	0.00195	3.15983
	0.002	0.000133565	0.002	3.13584
	0.00205	0.000136688	0.00205	3.11547
	0.0021	0.000139662	0.0021	3.10032
	0.00215	0.000142509	0.00215	3.09179
	0.0022	0.000145402	0.0022	3.08948
	0.00225	0.000148458	0.00225	3.09033
	0.0023	0.000151644	0.0023	3.08939
	0.00235	0.000154808	0.00235	3.08207
	0.0024	0.000157903	0.0024	3.06649
	0.00245	0.000160883	0.00245	3.04455
	0.0025	0.000163898	0.0025	3.02119
	0.00255	0.000167148	0.00255	3.00229
	0.0026	0.000170275	0.0026	2.99259
	0.00265	0.000173326	0.00265	2.99415
	0.0027	0.000176756	0.0027	3.00586
	0.00275	0.000180311	0.00275	3.02371
	0.0028	0.000183627	0.0028	3.04176
	0.00285	0.000186988	0.00285	3.05381
	0.0029	0.000190429	0.0029	3.05528
	0.00295	0.000193883	0.00295	3.04473
	0.003	0.00019733	0.003	3.02427
	0.00305	0.000200804	0.00305	2.99849
	0.0031	0.000204104	0.0031	2.97264
	0.00315	0.000207313	0.00315	2.95083
	0.0032	0.000210723	0.0032	2.93534
	0.00325	0.000214325	0.00325	2.92686
	0.0033	0.000217974	0.0033	2.92517
	0.00335	0.000221394	0.00335	2.92954
	0.0034	0.000224803	0.0034	2.93881
	0.00345	0.000228245	0.00345	2.95127
	0.0035	0.0002317	0.0035	2.96485
	0.00355	0.000235307	0.00355	2.97758
	0.0036	0.000239029	0.0036	2.98806
	0.00365	0.000242855	0.00365	2.9956
	0.0037	0.000246965	0.0037	3.00003
	0.00375	0.000251098	0.00375	3.00124
	0.0038	0.000255079	0.0038	2.99901
	0.00385	0.000258984	0.00385	2.99314
	0.0039	0.000262928	0.0039	2.98401
	0.00395	0.000266919	0.00395	2.97303
	0.004	0.000270674	0.004	2.96245
	0.00405	0.000274191	0.00405	2.95462
	0.0041	0.000277611	0.0041	2.95065
	0.00415	0.000281136	0.00415	2.9495
	0.0042	0.000284793	0.0042	2.948
	0.00425	0.000288275	0.00425	2.94225
	0.0043	0.000291555	0.0043	2.92962
	0.00435	0.000295143	0.00435	2.9102
	0.0044	0.000299175	0.0044	2.88685
	0.00445	0.000303126	0.00445	2.86384
	0.0045	0.000306864	0.0045	2.84505
	0.00455	0.000310817	0.00455	2.83279
	0.0046	0.000314979	0.0046	2.82775
	0.00465	0.000319126	0.00465	2.8295
	0.0047	0.000323169	0.0047	2.83675
	0.00475	0.000327385	0.00475	2.84728
	0.0048	0.000331685	0.0048	2.85785
	0.00485	0.000335973	0.00485	2.86474
	0.0049	0.000340191	0.0049	2.86508
	0.00495	0.000344391	0.00495	2.85811
	0.005	0.000348927	0.005	2.84558
	0.00505	0.000353367	0.00505	2.83081
	0.0051	0.000357773	0.0051	2.81712
	0.00515	0.00036255	0.00515	2.80655
	0.0052	0.000367173	0.0052	2.79972
	0.00525	0.000371593	0.00525	2.79656
	0.0053	0.000376071	0.0053	2.7971
	0.00535	0.000380534	0.00535	2.80159
	0.0054	0.000385217	0.0054	2.80974
	0.00545	0.000389876	0.00545	2.82007
	0.0055	0.000394229	0.0055	2.82992
	0.00555	0.000398468	0.00555	2.83641
	0.0056	0.00040282	0.0056	2.83779
	0.00565	0.000407258	0.00565	2.8342
	0.0057	0.000411683	0.0057	2.82738
	0.00575	0.000416261	0.00575	2.81965
	0.0058	0.000420597	0.0058	2.81299
	0.00585	0.000424977	0.00585	2.80867
	0.0059	0.000429573	0.0059	2.8073
	0.00595	0.000434287	0.00595	2.80884
	0.006	0.000439073	0.006	2.81226
	0.00605	0.000443678	0.00605	2.81528
	0.0061	0.000448492	0.0061	2.81482
	0.00615	0.00045345	0.00615	2.80828
	0.0062	0.000458258	0.0062	2.79492
	0.00625	0.000463139	0.00625	2.77627
	0.0063	0.000468246	0.0063	2.75524
	0.00635	0.000473503	0.00635	2.73436
	0.0064	0.00047888	0.0064	2.71467
	0.00645	0.000484514	0.00645	2.69575
	0.0065	0.000490296	0.0065	2.67683
	0.00655	0.000495856	0.00655	2.6579
	0.0066	0.000501297	0.0066	2.64009
	0.00665	0.000506501	0.00665	2.62515
	0.0067	0.000511989	0.0067	2.61454
	0.00675	0.000517763	0.00675	2.60903
	0.0068	0.000523527	0.0068	2.6087
	0.00685	0.000529633	0.00685	2.61308
	0.0069	0.000535986	0.0069	2.62106
	0.00695	0.000542209	0.00695	2.63048
	0.007	0.000548044	0.007	2.63813
	0.00705	0.000554127	0.00705	2.64054
	0.0071	0.000560419	0.0071	2.63549
	0.00715	0.000566473	0.00715	2.62335
	0.0072	0.000572504	0.0072	2.6074
	0.00725	0.000578741	0.00725	2.59272
	0.0073	0.000585156	0.0073	2.58417
	0.00735	0.00059162	0.00735	2.58458
	0.0074	0.000598461	0.0074	2.59403
	0.00745	0.000605545	0.00745	2.61037
	0.0075	0.000612547	0.0075	2.63042
	0.00755	0.000619488	0.00755	2.65103
	0.0076	0.000626474	0.0076	2.66951
	0.00765	0.000633568	0.00765	2.68363
	0.0077	0.000640491	0.0077	2.69165
	0.00775	0.000647381	0.00775	2.69264
	0.0078	0.000654285	0.0078	2.68698
	0.00785	0.000661235	0.00785	2.67642
	0.0079	0.000668321	0.0079	2.66361
	0.00795	0.000675515	0.00795	2.65106
	0.008	0.000682882	0.008	2.64042
	0.00805	0.000690084	0.00805	2.63226
	0.0081	0.000697452	0.0081	2.62663
	0.00815	0.000705079	0.00815	2.62384
	0.0082	0.00071268	0.0082	2.62458
	0.00825	0.000720374	0.00825	2.62939
	0.0083	0.000728174	0.0083	2.63764
	0.00835	0.000735909	0.00835	2.64729
	0.0084	0.000743837	0.0084	2.65555
	0.00845	0.000751851	0.00845	2.66027
	0.0085	0.000759892	0.0085	2.66089
	0.00855	0.000768289	0.00855	2.6583
	0.0086	0.000776648	0.0086	2.65381
	0.00865	0.000785074	0.00865	2.64817
	0.0087	0.000793685	0.0087	2.64138
	0.00875	0.000802484	0.00875	2.6333
	0.0088	0.000811401	0.0088	2.62442
	0.00885	0.000820331	0.00885	2.61612
	0.0089	0.000829027	0.0089	2.61012
	0.00895	0.000837636	0.00895	2.60766
	0.009	0.000846413	0.009	2.60876
	0.00905	0.000855201	0.00905	2.61226
	0.0091	0.000864316	0.0091	2.61634
	0.00915	0.000873514	0.00915	2.61942
	0.0092	0.00088231	0.0092	2.62068
	0.00925	0.000890868	0.00925	2.62021
	0.0093	0.000899572	0.0093	2.61876
	0.00935	0.0009086	0.00935	2.6173
	0.0094	0.000917784	0.0094	2.61664
	0.00945	0.00092714	0.00945	2.61724
	0.0095	0.000936723	0.0095	2.61915
	0.00955	0.000946686	0.00955	2.62226
	0.0096	0.000956763	0.0096	2.62644
	0.00965	0.000966608	0.00965	2.63167
	0.0097	0.000976493	0.0097	2.6378
	0.00975	0.000986217	0.00975	2.64427
	0.0098	0.000996021	0.0098	2.64999
	0.00985	0.00100633	0.00985	2.65357
	0.0099	0.00101651	0.0099	2.65386
	0.00995	0.0010263	0.00995	2.65034
	0.01	0.0010362	0.01	2.64321
	0.01005	0.00104645	0.01005	2.63312
	0.0101	0.00105673	0.0101	2.62101
	0.01015	0.00106728	0.01015	2.60813
	0.0102	0.00107804	0.0102	2.5962
	0.01025	0.00108866	0.01025	2.58726
	0.0103	0.00109989	0.0103	2.58298
	0.01035	0.00111131	0.01035	2.58362
	0.0104	0.00112217	0.0104	2.58736
	0.01045	0.00113293	0.01045	2.59061
	0.0105	0.00114446	0.0105	2.5892
	0.01055	0.00115625	0.01055	2.58019
	0.0106	0.00116771	0.0106	2.56324
	0.01065	0.00117941	0.01065	2.54104
	0.0107	0.00119125	0.0107	2.51835
	0.01075	0.00120338	0.01075	2.5003
	0.0108	0.00121565	0.0108	2.49046
	0.01085	0.00122756	0.01085	2.48978
	0.0109	0.00123952	0.0109	2.49658
	0.01095	0.00125197	0.01095	2.50759
	0.011	0.00126457	0.011	2.51917
	0.01105	0.00127692	0.01105	2.52829
	0.0111	0.00128933	0.0111	2.53305
	0.01115	0.00130188	0.01115	2.53275
	0.0112	0.00131477	0.0112	2.52801
	0.01125	0.00132775	0.01125	2.52061
	0.0113	0.00134073	0.0113	2.51306
	0.01135	0.00135377	0.01135	2.50772
	0.0114	0.00136673	0.0114	2.50596
	0.01145	0.00137956	0.01145	2.50764
	0.0115	0.00139227	0.0115	2.51139
	0.01155	0.0014052	0.01155	2.51537
	0.0116	0.00141808	0.0116	2.51823
	0.01165	0.00143136	0.01165	2.51957
	0.0117	0.00144522	0.0117	2.51982
	0.01175	0.00145944	0.01175	2.51952
	0.0118	0.00147362	0.0118	2.51873
	0.01185	0.00148747	0.01185	2.51687
	0.0119	0.00150139	0.0119	2.51332
	0.01195	0.0015159	0.01195	2.50823
	0.012	0.00153048	0.012	2.50292
	0.01205	0.0015447	0.01205	2.49923
	0.0121	0.00155886	0.0121	2.49837
	0.01215	0.00157301	0.01215	2.50003
	0.0122	0.00158779	0.0122	2.50257
	0.01225	0.00160289	0.01225	2.50409
	0.0123	0.00161805	0.0123	2.5037
	0.01235	0.0016333	0.01235	2.50207
	0.0124	0.0016484	0.0124	2.50106
	0.01245	0.00166349	0.01245	2.50272
	0.0125	0.0016787	0.0125	2.50817
	0.01255	0.00169425	0.01255	2.51703
	0.0126	0.0017102	0.0126	2.52733
	0.01265	0.00172629	0.01265	2.53611
	0.0127	0.00174258	0.0127	2.54032
	0.01275	0.00175911	0.01275	2.53776
	0.0128	0.00177546	0.0128	2.52776
	0.01285	0.00179188	0.01285	2.51124
	0.0129	0.0018087	0.0129	2.49027
	0.01295	0.00182533	0.01295	2.4672
	0.013	0.001842	0.013	2.44393
	0.01305	0.00185956	0.01305	2.42152
	0.0131	0.00187733	0.0131	2.40035
	0.01315	0.00189456	0.01315	2.38047
	0.0132	0.00191127	0.0132	2.36197
	0.01325	0.0019282	0.01325	2.34515
	0.0133	0.00194542	0.0133	2.33062
	0.01335	0.00196282	0.01335	2.31943
	0.0134	0.00198036	0.0134	2.31312
	0.01345	0.00199768	0.01345	2.31352
	0.0135	0.00201519	0.0135	2.32218
	0.01355	0.00203315	0.01355	2.33962
	0.0136	0.0020513	0.0136	2.36466
	0.01365	0.0020697	0.01365	2.39426
	0.0137	0.00208815	0.0137	2.42405
	0.01375	0.00210569	0.01375	2.44933
	0.0138	0.00212279	0.0138	2.46638
	0.01385	0.00214068	0.01385	2.4734
	0.0139	0.00215904	0.0139	2.47095
	0.01395	0.00217777	0.01395	2.46149
	0.014	0.00219697	0.014	2.44835
	0.01405	0.00221607	0.01405	2.43447
	0.0141	0.00223507	0.0141	2.42168
	0.01415	0.00225408	0.01415	2.41068
	0.0142	0.00227361	0.0142	2.40172
	0.01425	0.00229399	0.01425	2.3952
	0.0143	0.00231439	0.0143	2.39193
	0.01435	0.00233451	0.01435	2.39256
	0.0144	0.00235442	0.0144	2.39682
	0.01445	0.00237455	0.01445	2.40287
	0.0145	0.00239507	0.0145	2.4076
	0.01455	0.00241581	0.01455	2.40755
	0.0146	0.0024368	0.0146	2.40045
	0.01465	0.00245761	0.01465	2.38637
	0.0147	0.00247822	0.0147	2.36797
	0.01475	0.00249904	0.01475	2.34972
	0.0148	0.00251999	0.0148	2.33631
	0.01485	0.00254114	0.01485	2.33121
	0.0149	0.00256218	0.0149	2.33581
	0.01495	0.00258304	0.01495	2.34935
	0.015	0.0026049	0.015	2.36937
	0.01505	0.0026272	0.01505	2.39231
	0.0151	0.00264932	0.0151	2.41432
	0.01515	0.00267168	0.01515	2.43199
	0.0152	0.00269354	0.0152	2.44331
	0.01525	0.00271495	0.01525	2.4481
	0.0153	0.0027372	0.0153	2.448
	0.01535	0.00275984	0.01535	2.44544
	0.0154	0.00278242	0.0154	2.44248
	0.01545	0.00280511	0.01545	2.43982
	0.0155	0.00282815	0.0155	2.43679
	0.01555	0.00285177	0.01555	2.43223
	0.0156	0.00287517	0.0156	2.42556
	0.01565	0.00289814	0.01565	2.41741
	0.0157	0.00292137	0.0157	2.40928
	0.01575	0.00294565	0.01575	2.40264
	0.0158	0.00296986	0.0158	2.39813
	0.01585	0.00299301	0.01585	2.39531
	0.0159	0.00301667	0.0159	2.39311
	0.01595	0.00304096	0.01595	2.39047
	0.016	0.00306534	0.016	2.38688
	0.01605	0.00308959	0.01605	2.3825
	0.0161	0.00311343	0.0161	2.37802
	0.01615	0.00313742	0.01615	2.37421
	0.0162	0.0031625	0.0162	2.37161
	0.01625	0.00318813	0.01625	2.37017
	0.0163	0.00321304	0.0163	2.36924
	0.01635	0.00323854	0.01635	2.36791
	0.0164	0.00326475	0.0164	2.36559
	0.01645	0.00329051	0.01645	2.36249
	0.0165	0.00331652	0.0165	2.35963
	0.01655	0.0033433	0.01655	2.35828
	0.0166	0.00337002	0.0166	2.3592
	0.01665	0.00339675	0.01665	2.36207
	0.0167	0.00342401	0.0167	2.36569
	0.01675	0.00345097	0.01675	2.36855
	0.0168	0.00347805	0.0168	2.36956
	0.01685	0.00350538	0.01685	2.36835
	0.0169	0.00353263	0.0169	2.36525
	0.01695	0.00356015	0.01695	2.36101
	0.017	0.0035876	0.017	2.35671
	0.01705	0.00361516	0.01705	2.35373
	0.0171	0.00364291	0.0171	2.35351
	0.01715	0.00367058	0.01715	2.35698
	0.0172	0.00369856	0.0172	2.36407
	0.01725	0.00372685	0.01725	2.37347
	0.0173	0.00375513	0.0173	2.3831
	0.01735	0.00378374	0.01735	2.3909
	0.0174	0.00381272	0.0174	2.39554
	0.01745	0.00384141	0.01745	2.39659
	0.0175	0.00387001	0.0175	2.39442
	0.01755	0.00389896	0.01755	2.38989
	0.0176	0.00392819	0.0176	2.38423
	0.01765	0.00395731	0.01765	2.37896
	0.0177	0.00398622	0.0177	2.37559
	0.01775	0.00401537	0.01775	2.37517
	0.0178	0.00404453	0.0178	2.37782
	0.01785	0.00407422	0.01785	2.38269
	0.0179	0.00410466	0.0179	2.38833
	0.01795	0.00413503	0.01795	2.39335
	0.018	0.00416492	0.018	2.39692
	0.01805	0.004194	0.01805	2.39865
	0.0181	0.00422418	0.0181	2.3982
	0.01815	0.00425522	0.01815	2.39494
	0.0182	0.00428525	0.0182	2.38808
	0.01825	0.0043155	0.01825	2.37733
	0.0183	0.00434666	0.0183	2.36343
	0.01835	0.00437796	0.01835	2.34828
	0.0184	0.00440891	0.0184	2.33431
	0.01845	0.00444027	0.01845	2.32338
	0.0185	0.00447229	0.0185	2.31597
	0.01855	0.00450418	0.01855	2.31105
	0.0186	0.00453604	0.0186	2.30682
	0.01865	0.00456811	0.01865	2.30181
	0.0187	0.00460024	0.0187	2.29578
	0.01875	0.00463284	0.01875	2.28977
	0.0188	0.0046656	0.0188	2.28545
	0.01885	0.00469816	0.01885	2.28416
	0.0189	0.00473087	0.0189	2.28625
	0.01895	0.00476376	0.01895	2.29104
	0.019	0.00479731	0.019	2.29725
	0.01905	0.00483187	0.01905	2.30359
	0.0191	0.00486668	0.0191	2.30911
	0.01915	0.00490047	0.01915	2.31335
	0.0192	0.00493405	0.0192	2.31631
	0.01925	0.004968	0.01925	2.31848
	0.0193	0.00500226	0.0193	2.32071
	0.01935	0.00503732	0.01935	2.32412
	0.0194	0.00507204	0.0194	2.32972
	0.01945	0.00510629	0.01945	2.33788
	0.0195	0.0051406	0.0195	2.34782
	0.01955	0.00517548	0.01955	2.35743
	0.0196	0.00521044	0.0196	2.36358
	0.01965	0.00524586	0.01965	2.36309
	0.0197	0.00528193	0.0197	2.35386
	0.01975	0.00531748	0.01975	2.33586
	0.0198	0.00535231	0.0198	2.31143
	0.01985	0.00538772	0.01985	2.28471
	0.0199	0.00542448	0.0199	2.26049
	0.01995	0.00546111	0.01995	2.2427
	0.02	0.00549708	0.02	2.23329
	0.02005	0.00553318	0.02005	2.23197
	0.0201	0.00556938	0.0201	2.23686
	0.02015	0.00560594	0.02015	2.24564
	0.0202	0.00564348	0.0202	2.25658
	0.02025	0.00568153	0.02025	2.26878
	0.0203	0.00572015	0.0203	2.28166
	0.02035	0.0057581	0.02035	2.29435
	0.0204	0.00579554	0.0204	2.30535
	0.02045	0.00583369	0.02045	2.31305
	0.0205	0.00587229	0.0205	2.31642
	0.02055	0.00591117	0.02055	2.3154
	0.0206	0.0059505	0.0206	2.31079
	0.02065	0.00599014	0.02065	2.30366
	0.0207	0.00602908	0.0207	2.29509
	0.02075	0.00606824	0.02075	2.28614
	0.0208	0.0061081	0.0208	2.27808
	0.02085	0.00614787	0.02085	2.27243
	0.0209	0.00618743	0.0209	2.27055
	0.02095	0.00622686	0.02095	2.27315
	0.021	0.00626623	0.021	2.27985
	0.02105	0.00630572	0.02105	2.28915
	0.0211	0.00634617	0.0211	2.29872
	0.02115	0.00638658	0.02115	2.30603
	0.0212	0.00642654	0.0212	2.30917
	0.02125	0.00646704	0.02125	2.30746
	0.0213	0.00650825	0.0213	2.30164
	0.02135	0.00654995	0.02135	2.29343
	0.0214	0.00659117	0.0214	2.28485
	0.02145	0.00663224	0.02145	2.27747
	0.0215	0.00667356	0.0215	2.27217
	0.02155	0.00671535	0.02155	2.26905
	0.0216	0.00675791	0.0216	2.26754
	0.02165	0.0068002	0.02165	2.26647
	0.0217	0.00684205	0.0217	2.26447
	0.02175	0.00688473	0.02175	2.26052
	0.0218	0.00692768	0.0218	2.25449
	0.02185	0.00696999	0.02185	2.24721
	0.0219	0.00701322	0.0219	2.24005
	0.02195	0.00705713	0.02195	2.23416
	0.022	0.00710029	0.022	2.23009
	0.02205	0.0071436	0.02205	2.22787
	0.0221	0.00718744	0.0221	2.22758
	0.02215	0.00723096	0.02215	2.22967
	0.0222	0.00727482	0.0222	2.23478
	0.02225	0.00731936	0.02225	2.24319
	0.0223	0.00736422	0.0223	2.25424
	0.02235	0.00740837	0.02235	2.26632
	0.0224	0.00745298	0.0224	2.27741
	0.02245	0.00749873	0.02245	2.28575
	0.0225	0.00754433	0.0225	2.29049
	0.02255	0.00759052	0.02255	2.29168
	0.0226	0.00763717	0.0226	2.28986
	0.02265	0.00768342	0.02265	2.28542
	0.0227	0.00772942	0.0227	2.27831
	0.02275	0.0077758	0.02275	2.26817
	0.0228	0.00782293	0.0228	2.25499
	0.02285	0.00787004	0.02285	2.23964
	0.0229	0.00791662	0.0229	2.22403
	0.02295	0.00796417	0.02295	2.21058
	0.023	0.00801208	0.023	2.20127
	0.02305	0.00805914	0.02305	2.19675
	0.0231	0.00810603	0.0231	2.19615
	0.02315	0.00815387	0.02315	2.19764
	0.0232	0.00820203	0.0232	2.19935
	0.02325	0.0082502	0.02325	2.20021
	0.0233	0.00829863	0.0233	2.20022
	0.02335	0.00834708	0.02335	2.20007
	0.0234	0.008396	0.0234	2.20075
	0.02345	0.00844494	0.02345	2.20308
	0.0235	0.00849368	0.0235	2.20766
	0.02355	0.00854283	0.02355	2.21479
	0.0236	0.00859251	0.0236	2.22446
	0.02365	0.00864267	0.02365	2.23614
	0.0237	0.00869302	0.0237	2.24865
	0.02375	0.00874269	0.02375	2.26029
	0.0238	0.00879212	0.0238	2.26926
	0.02385	0.00884187	0.02385	2.27432
	0.0239	0.00889162	0.0239	2.27538
	0.02395	0.00894195	0.02395	2.27363
	0.024	0.00899338	0.024	2.27103
	0.02405	0.00904447	0.02405	2.26945
	0.0241	0.00909539	0.0241	2.26985
	0.02415	0.00914666	0.02415	2.27203
	0.0242	0.00919755	0.0242	2.27494
	0.02425	0.00924831	0.02425	2.27734
	0.0243	0.00929954	0.0243	2.27842
	0.02435	0.00935088	0.02435	2.27814
	0.0244	0.0094025	0.0244	2.2771
	0.02445	0.00945457	0.02445	2.27617
	0.0245	0.00950699	0.0245	2.27589
	0.02455	0.00956049	0.02455	2.27601
	0.0246	0.0096144	0.0246	2.27553
	0.02465	0.00966749	0.02465	2.27323
	0.0247	0.00972038	0.0247	2.26847
	0.02475	0.00977378	0.02475	2.26164
	0.0248	0.00982672	0.0248	2.25384
	0.02485	0.00987965	0.02485	2.24611
	0.0249	0.00993346	0.0249	2.23868
	0.02495	0.00998771	0.02495	2.23094
	0.025	0.0100421	0.025	2.22208
	0.02505	0.010097	0.02505	2.21198
	0.0251	0.0101518	0.0251	2.20155
	0.02515	0.0102061	0.02515	2.19227
	0.0252	0.0102616	0.0252	2.18537
	0.02525	0.0103176	0.02525	2.18115
	0.0253	0.0103727	0.0253	2.17901
	0.02535	0.0104271	0.02535	2.17821
	0.0254	0.0104819	0.0254	2.17859
	0.02545	0.010538	0.02545	2.18077
	0.0255	0.0105948	0.0255	2.18565
	0.02555	0.0106515	0.02555	2.19359
	0.0256	0.0107087	0.0256	2.20394
	0.02565	0.0107664	0.02565	2.21537
	0.0257	0.0108238	0.0257	2.22659
	0.02575	0.0108807	0.02575	2.23699
	0.0258	0.0109371	0.0258	2.24665
	0.02585	0.0109936	0.02585	2.25568
	0.0259	0.0110507	0.0259	2.26349
	0.02595	0.0111077	0.02595	2.26852
	0.026	0.0111649	0.026	2.26889
	0.02605	0.0112225	0.02605	2.26348
	0.0261	0.0112798	0.0261	2.25291
	0.02615	0.011338	0.02615	2.23966
	0.0262	0.0113974	0.0262	2.22726
	0.02625	0.0114567	0.02625	2.21907
	0.0263	0.011516	0.0263	2.21709
	0.02635	0.0115759	0.02635	2.22132
	0.0264	0.0116369	0.0264	2.22974
	0.02645	0.0116972	0.02645	2.23883
	0.0265	0.0117566	0.0265	2.24451
	0.02655	0.0118163	0.02655	2.24339
	0.0266	0.0118766	0.0266	2.23382
	0.02665	0.0119378	0.02665	2.21658
	0.0267	0.0119999	0.0267	2.19475
	0.02675	0.0120618	0.02675	2.17278
	0.0268	0.012123	0.0268	2.15513
	0.02685	0.0121842	0.02685	2.14483
	0.0269	0.0122457	0.0269	2.14274
	0.02695	0.0123071	0.02695	2.14757
	0.027	0.0123686	0.027	2.15669
	0.02705	0.0124304	0.02705	2.16714
	0.0271	0.0124927	0.0271	2.17637
	0.02715	0.0125553	0.02715	2.1825
	0.0272	0.0126181	0.0272	2.18424
	0.02725	0.0126813	0.02725	2.18102
	0.0273	0.0127446	0.0273	2.17329
	0.02735	0.012808	0.02735	2.16281
	0.0274	0.0128713	0.0274	2.15236
	0.02745	0.012935	0.02745	2.14463
	0.0275	0.0129989	0.0275	2.14096
	0.02755	0.0130629	0.02755	2.14069
	0.0276	0.013127	0.0276	2.14162
	0.02765	0.0131915	0.02765	2.14137
	0.0277	0.0132563	0.0277	2.13878
	0.02775	0.013322	0.02775	2.13451
	0.0278	0.0133875	0.0278	2.1305
	0.02785	0.0134528	0.02785	2.12876
	0.0279	0.0135186	0.0279	2.13014
	0.02795	0.013584	0.02795	2.13398
	0.028	0.0136489	0.028	2.13858
	0.02805	0.0137142	0.02805	2.14218
	0.0281	0.0137801	0.0281	2.14383
	0.02815	0.0138459	0.02815	2.14367
	0.0282	0.0139116	0.0282	2.14273
	0.02825	0.0139782	0.02825	2.14259
	0.0283	0.0140458	0.0283	2.14479
	0.02835	0.0141128	0.02835	2.15038
	0.0284	0.0141796	0.0284	2.1594
	0.02845	0.0142469	0.02845	2.17076
	0.0285	0.0143151	0.0285	2.18249
	0.02855	0.0143841	0.02855	2.19248
	0.0286	0.0144525	0.0286	2.19914
	0.02865	0.0145213	0.02865	2.20162
	0.0287	0.0145906	0.0287	2.19985
	0.02875	0.0146595	0.02875	2.19437
	0.0288	0.0147285	0.0288	2.18646
	0.02885	0.0147981	0.02885	2.17833
	0.0289	0.0148673	0.0289	2.17283
	0.02895	0.014936	0.02895	2.17251
	0.029	0.0150046	0.029	2.1784
	0.02905	0.0150725	0.02905	2.18916
	0.0291	0.0151415	0.0291	2.20133
	0.02915	0.0152119	0.02915	2.21079
	0.0292	0.0152837	0.0292	2.21465
	0.02925	0.015356	0.02925	2.21256
	0.0293	0.0154274	0.0293	2.20685
	0.02935	0.0154985	0.02935	2.20132
	0.0294	0.0155691	0.0294	2.19951
	0.02945	0.0156393	0.02945	2.20322
	0.0295	0.0157103	0.0295	2.212
	0.02955	0.0157819	0.02955	2.22349
	0.0296	0.015853	0.0296	2.2345
	0.02965	0.0159248	0.02965	2.24197
	0.0297	0.0159973	0.0297	2.24374
	0.02975	0.0160698	0.02975	2.23892
	0.0298	0.0161425	0.0298	2.22796
	0.02985	0.0162148	0.02985	2.21245
	0.0299	0.0162873	0.0299	2.19475
	0.02995	0.0163603	0.02995	2.17746
	0.03	0.0164337	0.03	2.16297
	0.03005	0.016508	0.03005	2.1531
	0.0301	0.0165825	0.0301	2.14892
	0.03015	0.0166572	0.03015	2.15071
	0.0302	0.0167319	0.0302	2.1578
	0.03025	0.0168074	0.03025	2.16867
	0.0303	0.0168834	0.0303	2.1811
	0.03035	0.0169583	0.03035	2.19284
	0.0304	0.0170329	0.0304	2.20234
	0.03045	0.0171082	0.03045	2.20936
	0.0305	0.0171829	0.0305	2.21464
	0.03055	0.0172577	0.03055	2.21912
	0.0306	0.017334	0.0306	2.22285
	0.03065	0.017411	0.03065	2.22472
	0.0307	0.0174868	0.0307	2.22297
	0.03075	0.0175628	0.03075	2.21622
	0.0308	0.0176401	0.0308	2.20426
	0.03085	0.0177166	0.03085	2.1881
	0.0309	0.0177933	0.0309	2.16963
	0.03095	0.0178718	0.03095	2.15116
	0.031	0.0179499	0.031	2.13511
	0.03105	0.0180276	0.03105	2.12384
	0.0311	0.0181059	0.0311	2.11921
	0.03115	0.0181849	0.03115	2.12187
	0.0312	0.0182652	0.0312	2.13082
	0.03125	0.0183452	0.03125	2.14346
	0.0313	0.0184241	0.0313	2.15629
	0.03135	0.0185028	0.03135	2.166
	0.0314	0.0185821	0.0314	2.17035
	0.03145	0.0186618	0.03145	2.16861
	0.0315	0.0187423	0.0315	2.1615
	0.03155	0.0188224	0.03155	2.1509
	0.0316	0.0189025	0.0316	2.13936
	0.03165	0.018984	0.03165	2.12948
	0.0317	0.0190661	0.0317	2.1233
	0.03175	0.0191472	0.03175	2.12191
	0.0318	0.0192274	0.0318	2.12526
	0.03185	0.0193079	0.03185	2.13236
	0.0319	0.0193888	0.0319	2.14155
	0.03195	0.0194699	0.03195	2.15089
	0.032	0.0195508	0.032	2.15856
	0.03205	0.0196327	0.03205	2.16309
	0.0321	0.0197157	0.0321	2.16359
	0.03215	0.0197986	0.03215	2.15973
	0.0322	0.0198821	0.0322	2.15164
	0.03225	0.0199661	0.03225	2.1399
	0.0323	0.0200501	0.0323	2.12561
	0.03235	0.0201337	0.03235	2.11045
	0.0324	0.0202178	0.0324	2.09659
	0.03245	0.0203027	0.03245	2.08625
	0.0325	0.020387	0.0325	2.08093
	0.03255	0.0204712	0.03255	2.08087
	0.0326	0.0205549	0.0326	2.08478
	0.03265	0.0206383	0.03265	2.09017
	0.0327	0.0207235	0.0327	2.09412
	0.03275	0.0208091	0.03275	2.09409
	0.0328	0.0208949	0.0328	2.08877
	0.03285	0.0209807	0.03285	2.07857
	0.0329	0.0210666	0.0329	2.06566
	0.03295	0.0211536	0.03295	2.0534
	0.033	0.0212406	0.033	2.04535
	0.03305	0.0213272	0.03305	2.04385
	0.0331	0.021414	0.0331	2.04917
	0.03315	0.0215	0.03315	2.05932
	0.0332	0.0215854	0.0332	2.07086
	0.03325	0.0216718	0.03325	2.08037
	0.0333	0.0217582	0.0333	2.08568
	0.03335	0.0218444	0.03335	2.08653
	0.0334	0.021932	0.0334	2.08442
	0.03345	0.0220196	0.03345	2.08157
	0.0335	0.0221072	0.0335	2.07982
	0.03355	0.0221952	0.03355	2.07973
	0.0336	0.0222827	0.0336	2.08035
	0.03365	0.0223707	0.03365	2.07997
	0.0337	0.0224601	0.0337	2.0772
	0.03375	0.0225501	0.03375	2.0719
	0.0338	0.0226396	0.0338	2.06542
	0.03385	0.022728	0.03385	2.06
	0.0339	0.0228166	0.0339	2.05771
	0.03395	0.022906	0.03395	2.05963
	0.034	0.0229956	0.034	2.06556
	0.03405	0.0230865	0.03405	2.07429
	0.0341	0.0231778	0.0341	2.08418
	0.03415	0.0232683	0.03415	2.09363
	0.0342	0.0233592	0.0342	2.10146
	0.03425	0.0234513	0.03425	2.10707
	0.0343	0.0235438	0.0343	2.11042
	0.03435	0.0236353	0.03435	2.11195
	0.0344	0.0237269	0.0344	2.11231
	0.03445	0.023819	0.03445	2.11193
	0.0345	0.0239114	0.0345	2.11069
	0.03455	0.0240036	0.03455	2.10793
	0.0346	0.024096	0.0346	2.10272
	0.03465	0.0241887	0.03465	2.0944
	0.0347	0.0242823	0.0347	2.08304
	0.03475	0.0243765	0.03475	2.06958
	0.0348	0.0244692	0.0348	2.0557
	0.03485	0.0245615	0.03485	2.04327
	0.0349	0.0246548	0.0349	2.03389
	0.03495	0.024749	0.03495	2.02848
	0.035	0.0248433	0.035	2.02729
	0.03505	0.0249371	0.03505	2.03014
	0.0351	0.0250309	0.0351	2.03671
	0.03515	0.0251261	0.03515	2.0465
	0.0352	0.0252218	0.0352	2.05857
	0.03525	0.0253174	0.03525	2.07112
	0.0353	0.0254131	0.0353	2.08159
	0.03535	0.0255088	0.03535	2.08734
	0.0354	0.0256039	0.0354	2.08694
	0.03545	0.0256993	0.03545	2.08118
	0.0355	0.0257953	0.0355	2.07315
	0.03555	0.0258914	0.03555	2.06715
	0.0356	0.0259885	0.0356	2.06692
	0.03565	0.0260849	0.03565	2.07418
	0.0357	0.0261817	0.0357	2.08808
	0.03575	0.0262794	0.03575	2.10585
	0.0358	0.0263764	0.0358	2.12385
	0.03585	0.0264735	0.03585	2.1387
	0.0359	0.0265714	0.0359	2.14797
	0.03595	0.0266697	0.03595	2.15056
	0.036	0.0267689	0.036	2.14685
	0.03605	0.0268677	0.03605	2.13851
	0.0361	0.0269666	0.0361	2.12805
	0.03615	0.0270656	0.03615	2.11804
	0.0362	0.0271637	0.0362	2.11025
	0.03625	0.0272623	0.03625	2.10516
	0.0363	0.0273615	0.0363	2.10203
	0.03635	0.0274617	0.03635	2.09955
	0.0364	0.0275615	0.0364	2.09664
	0.03645	0.027661	0.03645	2.09292
	0.0365	0.0277604	0.0365	2.08879
	0.03655	0.0278599	0.03655	2.08498
	0.0366	0.0279603	0.0366	2.08208
	0.03665	0.0280607	0.03665	2.0802
	0.0367	0.0281622	0.0367	2.07899
	0.03675	0.0282653	0.03675	2.07786
	0.0368	0.0283669	0.0368	2.07621
	0.03685	0.0284671	0.03685	2.07361
	0.0369	0.0285682	0.0369	2.06993
	0.03695	0.0286708	0.03695	2.06548
	0.037	0.0287741	0.037	2.06097
	0.03705	0.0288775	0.03705	2.05741
	0.0371	0.0289803	0.0371	2.05576
	0.03715	0.0290827	0.03715	2.05645
	0.0372	0.0291865	0.0372	2.05924
	0.03725	0.0292912	0.03725	2.06336
	0.0373	0.0293953	0.0373	2.06802
	0.03735	0.0294986	0.03735	2.07271
	0.0374	0.0296007	0.0374	2.0772
	0.03745	0.0297029	0.03745	2.08131
	0.0375	0.0298055	0.0375	2.08467
	0.03755	0.02991	0.03755	2.0868
	0.0376	0.0300153	0.0376	2.08731
	0.03765	0.03012	0.03765	2.0861
	0.0377	0.0302254	0.0377	2.08345
	0.03775	0.0303311	0.03775	2.0798
	0.0378	0.0304372	0.0378	2.07564
	0.03785	0.0305426	0.03785	2.07131
	0.0379	0.030649	0.0379	2.06699
	0.03795	0.030756	0.03795	2.06264
	0.038	0.0308623	0.038	2.05823
	0.03805	0.0309699	0.03805	2.05405
	0.0381	0.0310783	0.0381	2.05101
	0.03815	0.0311854	0.03815	2.05057
	0.0382	0.0312925	0.0382	2.05428
	0.03825	0.0314004	0.03825	2.06303
	0.0383	0.031509	0.0383	2.07642
	0.03835	0.0316176	0.03835	2.09265
	0.0384	0.0317259	0.0384	2.1091
	0.03845	0.0318342	0.03845	2.12321
	0.0385	0.0319421	0.0385	2.13323
	0.03855	0.0320498	0.03855	2.13864
	0.0386	0.0321582	0.0386	2.13982
	0.03865	0.0322676	0.03865	2.13756
	0.0387	0.032378	0.0387	2.13248
	0.03875	0.0324881	0.03875	2.12504
	0.0388	0.0325974	0.0388	2.11594
	0.03885	0.0327074	0.03885	2.1067
	0.0389	0.0328166	0.0389	2.09962
	0.03895	0.0329257	0.03895	2.09701
	0.039	0.0330361	0.039	2.10002
	0.03905	0.0331456	0.03905	2.10782
	0.0391	0.0332565	0.0391	2.11795
	0.03915	0.033369	0.03915	2.12736
	0.0392	0.0334801	0.0392	2.13373
	0.03925	0.0335914	0.03925	2.13612
	0.0393	0.0337035	0.0393	2.13486
	0.03935	0.0338156	0.03935	2.13108
	0.0394	0.0339292	0.0394	2.12618
	0.03945	0.0340427	0.03945	2.12128
	0.0395	0.0341544	0.0395	2.1169
	0.03955	0.0342663	0.03955	2.11275
	0.0396	0.0343792	0.0396	2.10799
	0.03965	0.0344934	0.03965	2.1019
	0.0397	0.0346072	0.0397	2.09449
	0.03975	0.0347204	0.03975	2.08658
	0.0398	0.0348346	0.0398	2.07933
	0.03985	0.0349496	0.03985	2.07336
	0.0399	0.035064	0.0399	2.06831
	0.03995	0.0351783	0.03995	2.06289
	0.04	0.0352931	0.04	2.0556
	0.04005	0.0354076	0.04005	2.04574
	0.0401	0.0355224	0.0401	2.034
	0.04015	0.0356375	0.04015	2.02257
	0.0402	0.0357534	0.0402	2.01432
	0.04025	0.0358699	0.04025	2.0116
	0.0403	0.0359854	0.0403	2.01509
	0.04035	0.036101	0.04035	2.02344
	0.0404	0.036218	0.0404	2.03394
	0.04045	0.0363343	0.04045	2.04375
	0.0405	0.0364504	0.0405	2.051
	0.04055	0.036568	0.04055	2.05495
	0.0406	0.0366856	0.0406	2.05546
	0.04065	0.0368038	0.04065	2.05244
	0.0407	0.0369224	0.0407	2.04582
	0.04075	0.0370411	0.04075	2.03621
	0.0408	0.03716	0.0408	2.02531
	0.04085	0.0372794	0.04085	2.01568
	0.0409	0.0373988	0.0409	2.00961
	0.04095	0.0375174	0.04095	2.0079
	0.041	0.037637	0.041	2.0095
	0.04105	0.037758	0.04105	2.01232
	0.0411	0.0378793	0.0411	2.01451
	0.04115	0.0380004	0.04115	2.01543
	0.0412	0.0381211	0.0412	2.01572
	0.04125	0.0382407	0.04125	2.01652
	0.0413	0.0383604	0.0413	2.01871
	0.04135	0.0384812	0.04135	2.0225
	0.0414	0.0386014	0.0414	2.02743
	0.04145	0.0387223	0.04145	2.03272
	0.0415	0.0388446	0.0415	2.03753
	0.04155	0.0389661	0.04155	2.0412
	0.0416	0.0390878	0.0416	2.04339
	0.04165	0.0392104	0.04165	2.04407
	0.0417	0.0393328	0.0417	2.04346
	0.04175	0.0394555	0.04175	2.04182
	0.0418	0.0395789	0.0418	2.0393
	0.04185	0.0397028	0.04185	2.03582
	0.0419	0.0398265	0.0419	2.0312
	0.04195	0.0399495	0.04195	2.02537
	0.042	0.0400732	0.042	2.01858
	0.04205	0.040198	0.04205	2.0116
	0.0421	0.0403218	0.0421	2.00565
	0.04215	0.0404454	0.04215	2.00212
	0.0422	0.0405709	0.0422	2.00223
	0.04225	0.0406959	0.04225	2.00674
	0.0423	0.0408196	0.0423	2.0158
	0.04235	0.040944	0.04235	2.02903
	0.0424	0.0410695	0.0424	2.04552
	0.04245	0.0411952	0.04245	2.06379
	0.0425	0.0413205	0.0425	2.08176
	0.04255	0.0414452	0.04255	2.09673
	0.0426	0.041571	0.0426	2.10587
	0.04265	0.0416991	0.04265	2.10689
	0.0427	0.0418252	0.0427	2.09897
	0.04275	0.0419492	0.04275	2.08317
	0.0428	0.0420747	0.0428	2.06238
	0.04285	0.0422015	0.04285	2.04052
	0.0429	0.0423288	0.0429	2.02144
	0.04295	0.0424553	0.04295	2.00797
	0.043	0.0425815	0.043	2.00125
	0.04305	0.0427081	0.04305	2.00071
	0.0431	0.0428357	0.0431	2.00437
	0.04315	0.0429651	0.04315	2.00957
	0.0432	0.043094	0.0432	2.01383
	0.04325	0.0432217	0.04325	2.01573
	0.0433	0.0433506	0.0433	2.01536
	0.04335	0.0434813	0.04335	2.01421
	0.0434	0.043611	0.0434	2.0145
	0.04345	0.0437392	0.04345	2.01807
	0.0435	0.0438678	0.0435	2.02554
	0.04355	0.0439973	0.04355	2.03602
	0.0436	0.0441275	0.0436	2.04755
	0.04365	0.044259	0.04365	2.05788
	0.0437	0.0443903	0.0437	2.06535
	0.04375	0.0445208	0.04375	2.06931
	0.0438	0.0446521	0.0438	2.07025
	0.04385	0.0447841	0.04385	2.06951
	0.0439	0.0449154	0.0439	2.0688
	0.04395	0.0450456	0.04395	2.06958
	0.044	0.0451768	0.044	2.07252
	0.04405	0.0453086	0.04405	2.07723
	0.0441	0.0454408	0.0441	2.08235
	0.04415	0.0455733	0.04415	2.08602
	0.0442	0.0457064	0.0442	2.08638
	0.04425	0.0458389	0.04425	2.08213
	0.0443	0.0459706	0.0443	2.07281
	0.04435	0.0461035	0.04435	2.05893
	0.0444	0.0462366	0.0444	2.04192
	0.04445	0.0463705	0.04445	2.02396
	0.0445	0.0465052	0.0445	2.00764
	0.04455	0.0466393	0.04455	1.99549
	0.0446	0.0467743	0.0446	1.98929
	0.04465	0.0469112	0.04465	1.98943
	0.0447	0.0470474	0.0447	1.99451
	0.04475	0.0471831	0.04475	2.00163
	0.0448	0.0473187	0.0448	2.00752
	0.04485	0.0474537	0.04485	2.01009
	0.0449	0.0475903	0.0449	2.00934
	0.04495	0.0477283	0.04495	2.00729
	0.045	0.0478648	0.045	2.00668
	0.04505	0.0480008	0.04505	2.00945
	0.0451	0.0481374	0.0451	2.01582
	0.04515	0.0482734	0.04515	2.02439
	0.0452	0.0484084	0.0452	2.03299
	0.04525	0.0485438	0.04525	2.03966
	0.0453	0.0486802	0.0453	2.04333
	0.04535	0.0488166	0.04535	2.04405
	0.0454	0.0489537	0.0454	2.04276
	0.04545	0.0490919	0.04545	2.04082
	0.0455	0.0492308	0.0455	2.03934
	0.04555	0.0493688	0.04555	2.0386
	0.0456	0.0495076	0.0456	2.0378
	0.04565	0.0496477	0.04565	2.03545
	0.0457	0.0497873	0.0457	2.03022
	0.04575	0.0499265	0.04575	2.02176
	0.0458	0.0500654	0.0458	2.011
	0.04585	0.0502037	0.04585	1.99983
	0.0459	0.0503425	0.0459	1.99026
	0.04595	0.0504822	0.04595	1.98374
	0.046	0.0506225	0.046	1.98085
	0.04605	0.0507627	0.04605	1.98138
	0.0461	0.0509026	0.0461	1.98457
	0.04615	0.0510439	0.04615	1.98922
	0.0462	0.0511852	0.0462	1.99395
	0.04625	0.0513254	0.04625	1.99754
	0.0463	0.0514664	0.0463	1.99938
	0.04635	0.0516073	0.04635	1.99972
	0.0464	0.0517482	0.0464	1.99953
	0.04645	0.05189	0.04645	1.99997
	0.0465	0.0520317	0.0465	2.00181
	0.04655	0.0521734	0.04655	2.00516
	0.0466	0.0523148	0.0466	2.00952
	0.04665	0.0524565	0.04665	2.01413
	0.0467	0.0525996	0.0467	2.01808
	0.04675	0.0527434	0.04675	2.02046
	0.0468	0.0528882	0.0468	2.02051
	0.04685	0.0530342	0.04685	2.0178
	0.0469	0.0531798	0.0469	2.01267
	0.04695	0.0533251	0.04695	2.00628
	0.047	0.0534689	0.047	2.00058
	0.04705	0.0536108	0.04705	1.99763
	0.0471	0.0537543	0.0471	1.99893
	0.04715	0.0538996	0.04715	2.00475
	0.0472	0.0540442	0.0472	2.0139
	0.04725	0.0541881	0.04725	2.02401
	0.0473	0.0543332	0.0473	2.03239
	0.04735	0.0544786	0.04735	2.03694
	0.0474	0.0546251	0.0474	2.03685
	0.04745	0.0547735	0.04745	2.0326
	0.0475	0.0549207	0.0475	2.02548
	0.04755	0.0550658	0.04755	2.01695
	0.0476	0.0552115	0.0476	2.00823
	0.04765	0.0553587	0.04765	2.00028
	0.0477	0.0555058	0.0477	1.99384
	0.04775	0.055653	0.04775	1.98938
	0.0478	0.055801	0.0478	1.98691
	0.04785	0.0559481	0.04785	1.98605
	0.0479	0.0560955	0.0479	1.98632
	0.04795	0.0562433	0.04795	1.9877
	0.048	0.0563897	0.048	1.99083
	0.04805	0.0565378	0.04805	1.99666
	0.0481	0.0566874	0.0481	2.00581
	0.04815	0.0568358	0.04815	2.01795
	0.0482	0.0569851	0.0482	2.03175
	0.04825	0.0571355	0.04825	2.04536
	0.0483	0.0572858	0.0483	2.05721
	0.04835	0.057436	0.04835	2.0664
	0.0484	0.057586	0.0484	2.07287
	0.04845	0.0577361	0.04845	2.07712
	0.0485	0.0578859	0.0485	2.07985
	0.04855	0.0580383	0.04855	2.08158
	0.0486	0.0581916	0.0486	2.08227
	0.04865	0.058343	0.04865	2.08112
	0.0487	0.0584937	0.0487	2.07686
	0.04875	0.0586439	0.04875	2.06837
	0.0488	0.0587956	0.0488	2.05548
	0.04885	0.0589483	0.04885	2.03948
	0.0489	0.0591004	0.0489	2.02293
	0.04895	0.0592529	0.04895	2.00889
	0.049	0.0594052	0.049	2
	0.04905	0.0595571	0.04905	1.99769
	0.0491	0.0597087	0.0491	2.00186
	0.04915	0.0598595	0.04915	2.01097
	0.0492	0.0600111	0.0492	2.02243
	0.04925	0.060164	0.04925	2.03332
	0.0493	0.0603181	0.0493	2.04122
	0.04935	0.0604734	0.04935	2.04493
	0.0494	0.0606287	0.0494	2.04472
	0.04945	0.0607845	0.04945	2.0419
	0.0495	0.0609395	0.0495	2.03786
	0.04955	0.0610933	0.04955	2.03326
	0.0496	0.0612472	0.0496	2.02778
	0.04965	0.0614026	0.04965	2.0206
	0.0497	0.0615594	0.0497	2.01112
	0.04975	0.0617157	0.04975	1.99965
	0.0498	0.0618724	0.0498	1.98769
	0.04985	0.0620286	0.04985	1.97772
	0.0499	0.0621844	0.0499	1.9724
	0.04995	0.0623411	0.04995	1.97336
	0.05	0.0624968	0.05	1.97993
	0.050275	0.063354	0.050275	1.98897
	0.050775	0.0649362	0.050775	1.99632
	0.051275	0.0665431	0.051275	1.99899
	0.051775	0.0681741	0.051775	1.9966
	0.052275	0.0698236	0.052275	1.99111
	0.052775	0.0714902	0.052775	1.98525
	0.053275	0.0731732	0.053275	1.98109
	0.053775	0.0748766	0.053775	1.97937
	0.054275	0.0766021	0.054275	1.97974
	0.054775	0.0783476	0.054775	1.98126
	0.055275	0.0801168	0.055275	1.98301
	0.055775	0.081902	0.055775	1.9845
	0.056275	0.0837037	0.056275	1.98571
	0.056775	0.085527	0.056775	1.98677
	0.057275	0.0873694	0.057275	1.98761
	0.057775	0.0892331	0.057775	1.98781
	0.058275	0.091119	0.058275	1.98676
	0.058775	0.0930203	0.058775	1.98398
	0.059275	0.0949406	0.059275	1.97941
	0.059775	0.0968908	0.059775	1.97351
	0.060275	0.0988621	0.060275	1.96744
	0.060775	0.100839	0.060775	1.96259
	0.061275	0.102833	0.061275	1.96029
	0.061775	0.104848	0.061775	1.9608
	0.062275	0.106878	0.062275	1.96327
	0.062775	0.10893	0.062775	1.96596
	0.063275	0.111001	0.063275	1.96754
	0.063775	0.113089	0.063775	1.96764
	0.064275	0.115194	0.064275	1.96717
	0.064775	0.11732	0.064775	1.96722
	0.065275	0.119461	0.065275	1.96825
	0.065775	0.121621	0.065775	1.96937
	0.066275	0.123805	0.066275	1.96888
	0.066775	0.126004	0.066775	1.96544
	0.067275	0.128218	0.067275	1.95919
	0.067775	0.130449	0.067775	1.9518
	0.068275	0.1327	0.068275	1.94527
	0.068775	0.134966	0.068775	1.9407
	0.069275	0.137244	0.069275	1.93792
	0.069775	0.13954	0.069775	1.9363
	0.070275	0.141858	0.070275	1.9355
	0.070775	0.144194	0.070775	1.93547
	0.071275	0.146543	0.071275	1.93608
	0.071775	0.148899	0.071775	1.93695
	0.072275	0.151271	0.072275	1.93783
	0.072775	0.153666	0.072775	1.93871
	0.073275	0.156079	0.073275	1.93961
	0.073775	0.15851	0.073775	1.94035
	0.074275	0.160955	0.074275	1.94076
	0.074775	0.163415	0.074775	1.94093
	0.075275	0.165896	0.075275	1.94108
	0.075775	0.168396	0.075775	1.94092
	0.076275	0.170912	0.076275	1.93941
	0.076775	0.173442	0.076775	1.93538
	0.077275	0.175987	0.077275	1.92847
	0.077775	0.178543	0.077775	1.91973
	0.078275	0.181112	0.078275	1.91111
	0.078775	0.1837	0.078775	1.90449
	0.079275	0.186306	0.079275	1.90096
	0.079775	0.188925	0.079775	1.90052
	0.080275	0.191555	0.080275	1.90231
	0.080775	0.194199	0.080775	1.90491
	0.081275	0.196861	0.081275	1.90724
	0.081775	0.199539	0.081775	1.90906
	0.082275	0.202233	0.082275	1.9111
	0.082775	0.204944	0.082775	1.91388
	0.083275	0.207665	0.083275	1.91701
	0.083775	0.210398	0.083775	1.91909
	0.084275	0.21315	0.084275	1.91872
	0.084775	0.215912	0.084775	1.91539
	0.085275	0.21868	0.085275	1.90983
	0.085775	0.221461	0.085775	1.90358
	0.086275	0.224254	0.086275	1.89838
	0.086775	0.227059	0.086775	1.89532
	0.087275	0.229877	0.087275	1.89444
	0.087775	0.232714	0.087775	1.8947
	0.088275	0.23556	0.088275	1.89461
	0.088775	0.238421	0.088775	1.89305
	0.089275	0.241304	0.089275	1.88978
	0.089775	0.244201	0.089775	1.88541
	0.090275	0.247109	0.090275	1.8812
	0.090775	0.250024	0.090775	1.87858
	0.091275	0.25295	0.091275	1.87874
	0.091775	0.255889	0.091775	1.88211
	0.092275	0.258839	0.092275	1.88794
	0.092775	0.261806	0.092775	1.89438
	0.093275	0.264785	0.093275	1.89915
	0.093775	0.267774	0.093775	1.90092
	0.094275	0.270772	0.094275	1.90005
	0.094775	0.273782	0.094775	1.89851
	0.095275	0.276798	0.095275	1.8984
	0.095775	0.279831	0.095775	1.90063
	0.096275	0.282877	0.096275	1.90394
	0.096775	0.285926	0.096775	1.90591
	0.097275	0.288993	0.097275	1.9042
	0.097775	0.292083	0.097775	1.89831
	0.098275	0.295183	0.098275	1.88985
	0.098775	0.298285	0.098775	1.88211
	0.099275	0.301392	0.099275	1.87835
	0.099775	0.30451	0.099775	1.88024
	0.100275	0.307642	0.100275	1.88673
	0.100775	0.310793	0.100775	1.89457
	0.101275	0.313955	0.101275	1.89993
	0.101775	0.31712	0.101775	1.90036
	0.102275	0.320294	0.102275	1.89587
	0.102775	0.323483	0.102775	1.88874
	0.103275	0.326679	0.103275	1.88216
	0.103775	0.329886	0.103775	1.87854
	0.104275	0.333106	0.104275	1.87832
	0.104775	0.336332	0.104775	1.88014
	0.105275	0.339569	0.105275	1.88202
	0.105775	0.342819	0.105775	1.8828
	0.106275	0.346081	0.106275	1.88245
	0.106775	0.34935	0.106775	1.88164
	0.107275	0.352622	0.107275	1.88117
	0.107775	0.355903	0.107775	1.88184
	0.108275	0.359194	0.108275	1.88396
	0.108775	0.362498	0.108775	1.88675
	0.109275	0.365815	0.109275	1.88803
	0.109775	0.369137	0.109775	1.88545
	0.110275	0.372464	0.110275	1.87832
	0.110775	0.375808	0.110775	1.86867
	0.111275	0.379155	0.111275	1.86005
	0.111775	0.382512	0.111775	1.85528
	0.112275	0.385875	0.112275	1.85496
	0.112775	0.389247	0.112775	1.85791
	0.113275	0.392636	0.113275	1.8626
	0.113775	0.396025	0.113775	1.86814
	0.114275	0.399424	0.114275	1.87416
	0.114775	0.402832	0.114775	1.8802
	0.115275	0.406246	0.115275	1.88558
	0.115775	0.40966	0.115775	1.88971
	0.116275	0.413078	0.116275	1.89247
	0.116775	0.416511	0.116775	1.89421
	0.117275	0.419947	0.117275	1.8956
	0.117775	0.423393	0.117775	1.89741
	0.118275	0.426852	0.118275	1.90025
	0.118775	0.430325	0.118775	1.90388
	0.119275	0.433814	0.119275	1.90703
	0.119775	0.437307	0.119775	1.90768
	0.120275	0.440804	0.120275	1.90436
	0.120775	0.444313	0.120775	1.89717
	0.121275	0.447831	0.121275	1.88802
	0.121775	0.45135	0.121775	1.87961
	0.122275	0.454876	0.122275	1.87387
	0.122775	0.458405	0.122775	1.87122
	0.123275	0.461941	0.123275	1.8708
	0.123775	0.465483	0.123775	1.87171
	0.124275	0.469027	0.124275	1.8733
	0.124775	0.47258	0.124775	1.87517
	0.125275	0.476141	0.125275	1.87665
	0.125775	0.479703	0.125775	1.87736
	0.126275	0.483267	0.126275	1.87765
	0.126775	0.486842	0.126775	1.87871
	0.127275	0.490426	0.127275	1.88165
	0.127775	0.49401	0.127775	1.88643
	0.128275	0.497609	0.128275	1.89158
	0.128775	0.501219	0.128775	1.89507
	0.129275	0.504831	0.129275	1.8956
	0.129775	0.508459	0.129775	1.89354
	0.130275	0.512082	0.130275	1.89063
	0.130775	0.515701	0.130775	1.88893
	0.131275	0.519333	0.131275	1.88931
	0.131775	0.522982	0.131775	1.89114
	0.132275	0.526639	0.132275	1.89268
	0.132775	0.530298	0.132775	1.89244
	0.133275	0.533962	0.133275	1.88976
	0.133775	0.537628	0.133775	1.88521
	0.134275	0.541298	0.134275	1.88018
	0.134775	0.544972	0.134775	1.87649
	0.135275	0.548647	0.135275	1.87562
	0.135775	0.552332	0.135775	1.87788
	0.136275	0.556024	0.136275	1.88198
	0.136775	0.559718	0.136775	1.8859
	0.137275	0.563422	0.137275	1.88834
	0.137775	0.567127	0.137775	1.8894
	0.138275	0.570833	0.138275	1.89001
	0.138775	0.574551	0.138775	1.89059
	0.139275	0.578278	0.139275	1.89058
	0.139775	0.582012	0.139775	1.88908
	0.140275	0.585748	0.140275	1.88561
	0.140775	0.58949	0.140775	1.88038
	0.141275	0.593241	0.141275	1.87398
	0.141775	0.596986	0.141775	1.86722
	0.142275	0.600732	0.142275	1.86104
	0.142775	0.604494	0.142775	1.85655
	0.143275	0.608258	0.143275	1.85454
	0.143775	0.61202	0.143775	1.85503
	0.144275	0.615782	0.144275	1.8572
	0.144775	0.619552	0.144775	1.85994
	0.145275	0.62333	0.145275	1.8625
	0.145775	0.627113	0.145775	1.86488
	0.146275	0.630896	0.146275	1.86741
	0.146775	0.634677	0.146775	1.87009
	0.147275	0.638471	0.147275	1.87213
	0.147775	0.642279	0.147775	1.87239
	0.148275	0.646082	0.148275	1.87028
	0.148775	0.649888	0.148775	1.86657
	0.149275	0.653706	0.149275	1.86313
	0.149775	0.657526	0.149775	1.86178
	0.150275	0.661344	0.150275	1.86317
	0.150775	0.665158	0.150775	1.86645
	0.151275	0.668979	0.151275	1.87021
	0.151775	0.672814	0.151775	1.87346
	0.152275	0.676647	0.152275	1.87629
	0.152775	0.680483	0.152775	1.87917
	0.153275	0.684327	0.153275	1.88209
	0.153775	0.688165	0.153775	1.88381
	0.154275	0.692005	0.154275	1.88269
	0.154775	0.695858	0.154775	1.87791
	0.155275	0.699721	0.155275	1.87074
	0.155775	0.703587	0.155775	1.86396
	0.156275	0.707451	0.156275	1.8605
	0.156775	0.711313	0.156775	1.86154
	0.157275	0.715176	0.157275	1.86595
	0.157775	0.719042	0.157775	1.8709
	0.158275	0.722917	0.158275	1.87381
	0.158775	0.726796	0.158775	1.8736
	0.159275	0.730676	0.159275	1.87118
	0.159775	0.734563	0.159775	1.86828
	0.160275	0.738448	0.160275	1.86622
	0.160775	0.742334	0.160775	1.86531
	0.161275	0.746236	0.161275	1.86531
	0.161775	0.750138	0.161775	1.86618
	0.162275	0.754044	0.162275	1.8683
	0.162775	0.757957	0.162775	1.87191
	0.163275	0.761869	0.163275	1.87646
	0.163775	0.765785	0.163775	1.88079
	0.164275	0.769704	0.164275	1.8838
	0.164775	0.77363	0.164775	1.88498
	0.165275	0.777554	0.165275	1.88441
	0.165775	0.781477	0.165775	1.88228
	0.166275	0.785402	0.166275	1.87895
	0.166775	0.78933	0.166775	1.87492
	0.167275	0.793261	0.167275	1.871
	0.167775	0.797192	0.167775	1.86781
	0.168275	0.801123	0.168275	1.86576
	0.168775	0.80505	0.168775	1.86479
	0.169275	0.808987	0.169275	1.86465
	0.169775	0.812934	0.169775	1.86464
	0.170275	0.816876	0.170275	1.86408
	0.170775	0.82082	0.170775	1.8625
	0.171275	0.824768	0.171275	1.86036
	0.171775	0.828713	0.171775	1.85874
	0.172275	0.832663	0.172275	1.85877
	0.172775	0.836624	0.172775	1.8608
	0.173275	0.840586	0.173275	1.86454
	0.173775	0.844538	0.173775	1.86945
	0.174275	0.848494	0.174275	1.87517
	0.174775	0.852458	0.174775	1.8812
	0.175275	0.856431	0.175275	1.88665
	0.175775	0.860405	0.175775	1.89043
	0.176275	0.864378	0.176275	1.89221
	0.176775	0.868357	0.176775	1.89269
	0.177275	0.872335	0.177275	1.89287
	0.177775	0.876309	0.177775	1.89276
	0.178275	0.880293	0.178275	1.89116
	0.178775	0.884282	0.178775	1.8869
	0.179275	0.888271	0.179275	1.88029
	0.179775	0.892268	0.179775	1.87321
	0.180275	0.896264	0.180275	1.86768
	0.180775	0.900266	0.180775	1.86442
	0.181275	0.904263	0.181275	1.86293
	0.181775	0.908247	0.181775	1.86258
	0.182275	0.912236	0.182275	1.86344
	0.182775	0.916223	0.182775	1.86579
	0.183275	0.920215	0.183275	1.86929
	0.183775	0.92421	0.183775	1.87262
	0.184275	0.928208	0.184275	1.87406
	0.184775	0.932214	0.184775	1.87228
	0.185275	0.936216	0.185275	1.8671
	0.185775	0.94022	0.185775	1.85973
	0.186275	0.944233	0.186275	1.85233
	0.186775	0.948255	0.186775	1.84706
	0.187275	0.952267	0.187275	1.84496
	0.187775	0.95628	0.187775	1.84567
	0.188275	0.960297	0.188275	1.848
	0.188775	0.964311	0.188775	1.85088
	0.189275	0.968326	0.189275	1.85389
	0.189775	0.972345	0.189775	1.85713
	0.190275	0.976377	0.190275	1.86078
	0.190775	0.980406	0.190775	1.86448
	0.191275	0.984431	0.191275	1.86728
	0.191775	0.988455	0.191775	1.86788
	0.192275	0.992485	0.192275	1.86541
	0.192775	0.996518	0.192775	1.86003
	0.193275	1.00055	0.193275	1.85314
	0.193775	1.00458	0.193775	1.84684
	0.194275	1.0086	0.194275	1.84313
	0.194775	1.01263	0.194775	1.84295
	0.195275	1.01667	0.195275	1.84563
	0.195775	1.02071	0.195775	1.84921
	0.196275	1.02475	0.196275	1.85135
	0.196775	1.02879	0.196775	1.85084
	0.197275	1.03283	0.197275	1.84823
	0.197775	1.03688	0.197775	1.84551
	0.198275	1.04092	0.198275	1.84457
	0.198775	1.04496	0.198775	1.84613
	0.199275	1.04901	0.199275	1.84958
	0.199775	1.05305	0.199775	1.85407
	0.200275	1.05709	0.200275	1.85899
	0.200775	1.06113	0.200775	1.86373
	0.201275	1.06518	0.201275	1.86692
	0.201775	1.06922	0.201775	1.86687
	0.202275	1.07327	0.202275	1.86292
	0.202775	1.07733	0.202775	1.8565
	0.203275	1.08138	0.203275	1.85048
	0.203775	1.08542	0.203775	1.84718
	0.204275	1.08947	0.204275	1.84716
	0.204775	1.09353	0.204775	1.84943
	0.205275	1.09758	0.205275	1.85301
	0.205775	1.10164	0.205775	1.85746
	0.206275	1.1057	0.206275	1.86259
	0.206775	1.10976	0.206775	1.8674
	0.207275	1.11382	0.207275	1.87031
	0.207775	1.11788	0.207775	1.87001
	0.208275	1.12194	0.208275	1.86659
	0.208775	1.126	0.208775	1.86152
	0.209275	1.13006	0.209275	1.85687
	0.209775	1.13412	0.209775	1.8543
	0.210275	1.13818	0.210275	1.85437
	0.210775	1.14224	0.210775	1.85641
	0.211275	1.14631	0.211275	1.85873
	0.211775	1.15039	0.211775	1.85938
	0.212275	1.15446	0.212275	1.85731
	0.212775	1.15853	0.212775	1.85313
	0.213275	1.1626	0.213275	1.84903
	0.213775	1.16666	0.213775	1.84712
	0.214275	1.17073	0.214275	1.84805
	0.214775	1.1748	0.214775	1.85068
	0.215275	1.17887	0.215275	1.85336
	0.215775	1.18294	0.215775	1.85514
	0.216275	1.18702	0.216275	1.85604
	0.216775	1.19109	0.216775	1.85632
	0.217275	1.19516	0.217275	1.856
	0.217775	1.19923	0.217775	1.85518
	0.218275	1.2033	0.218275	1.85465
	0.218775	1.20738	0.218775	1.85586
	0.219275	1.21145	0.219275	1.85969
	0.219775	1.21553	0.219775	1.86548
	0.220275	1.21962	0.220275	1.87098
	0.220775	1.22371	0.220775	1.87374
	0.221275	1.22779	0.221275	1.87264
	0.221775	1.23188	0.221775	1.86862
	0.222275	1.23595	0.222275	1.86391
	0.222775	1.24002	0.222775	1.86082
	0.223275	1.2441	0.223275	1.86037
	0.223775	1.24818	0.223775	1.86203
	0.224275	1.25226	0.224275	1.86401
	0.224775	1.25634	0.224775	1.86469
	0.225275	1.26042	0.225275	1.86332
	0.225775	1.26451	0.225775	1.8603
	0.226275	1.2686	0.226275	1.85651
	0.226775	1.27268	0.226775	1.8531
	0.227275	1.27675	0.227275	1.85124
	0.227775	1.28082	0.227775	1.85221
	0.228275	1.28491	0.228275	1.85636
	0.228775	1.28899	0.228775	1.86255
	0.229275	1.29307	0.229275	1.86809
	0.229775	1.29716	0.229775	1.87016
	0.230275	1.30126	0.230275	1.86715
	0.230775	1.30535	0.230775	1.85964
	0.231275	1.30943	0.231275	1.85015
	0.231775	1.31352	0.231775	1.84216
	0.232275	1.31761	0.232275	1.83867
	0.232775	1.32169	0.232775	1.84077
	0.233275	1.32578	0.233275	1.84733
	0.233775	1.32988	0.233775	1.85568
	0.234275	1.33396	0.234275	1.86321
	0.234775	1.33805	0.234775	1.86824
	0.235275	1.34214	0.235275	1.87016
	0.235775	1.34622	0.235775	1.86909
	0.236275	1.35031	0.236275	1.86581
	0.236775	1.3544	0.236775	1.86193
	0.237275	1.35848	0.237275	1.85934
	0.237775	1.36257	0.237775	1.85934
	0.238275	1.36666	0.238275	1.86164
	0.238775	1.37074	0.238775	1.86473
	0.239275	1.37484	0.239275	1.86662
	0.239775	1.37893	0.239775	1.86624
	0.240275	1.38301	0.240275	1.86358
	0.240775	1.38711	0.240775	1.85955
	0.241275	1.3912	0.241275	1.85513
	0.241775	1.3953	0.241775	1.85127
	0.242275	1.3994	0.242275	1.84885
	0.242775	1.40349	0.242775	1.84845
	0.243275	1.40759	0.243275	1.8498
	0.243775	1.41168	0.243775	1.85157
	0.244275	1.41578	0.244275	1.85221
	0.244775	1.41988	0.244775	1.85126
	0.245275	1.42398	0.245275	1.84977
	0.245775	1.42807	0.245775	1.84943
	0.246275	1.43217	0.246275	1.85117
	0.246775	1.43626	0.246775	1.85468
	0.247275	1.44036	0.247275	1.85881
	0.247775	1.44445	0.247775	1.8623
	0.248275	1.44854	0.248275	1.86399
	0.248775	1.45264	0.248775	1.86301
	0.249275	1.45673	0.249275	1.85939
	0.249775	1.46082	0.249775	1.85454
	0.250275	1.46491	0.250275	1.85078
	0.250775	1.469	0.250775	1.84997
	0.251275	1.4731	0.251275	1.85218
	0.251775	1.4772	0.251775	1.85576
	0.252275	1.4813	0.252275	1.8584
	0.252775	1.4854	0.252775	1.8586
	0.253275	1.4895	0.253275	1.8561
	0.253775	1.49359	0.253775	1.85195
	0.254275	1.49769	0.254275	1.84778
	0.254775	1.50178	0.254775	1.84528
	0.255275	1.50587	0.255275	1.84538
	0.255775	1.50997	0.255775	1.84789
	0.256275	1.51407	0.256275	1.85158
	0.256775	1.51817	0.256775	1.85486
	0.257275	1.52227	0.257275	1.85661
	0.257775	1.52637	0.257775	1.85654
	0.258275	1.53046	0.258275	1.85512
	0.258775	1.53457	0.258775	1.85316
	0.259275	1.53867	0.259275	1.85167
	0.259775	1.54277	0.259775	1.85156
	0.260275	1.54687	0.260275	1.85344
	0.260775	1.55096	0.260775	1.85708
	0.261275	1.55506	0.261275	1.8614
	0.261775	1.55916	0.261775	1.86468
	0.262275	1.56325	0.262275	1.8655
	0.262775	1.56735	0.262775	1.86339
	0.263275	1.57144	0.263275	1.85942
	0.263775	1.57552	0.263775	1.85584
	0.264275	1.57961	0.264275	1.85489
	0.264775	1.58371	0.264775	1.85724
	0.265275	1.5878	0.265275	1.86141
	0.265775	1.59188	0.265775	1.86486
	0.266275	1.59597	0.266275	1.86601
	0.266775	1.60007	0.266775	1.86525
	0.267275	1.60417	0.267275	1.8642
	0.267775	1.60826	0.267775	1.86412
	0.268275	1.61235	0.268275	1.86495
	0.268775	1.61644	0.268775	1.86574
	0.269275	1.62054	0.269275	1.86565
	0.269775	1.62463	0.269775	1.86451
	0.270275	1.62873	0.270275	1.8625
	0.270775	1.63283	0.270775	1.8597
	0.271275	1.63692	0.271275	1.85601
	0.271775	1.64101	0.271775	1.85177
	0.272275	1.64512	0.272275	1.84796
	0.272775	1.64922	0.272775	1.84571
	0.273275	1.65333	0.273275	1.84523
	0.273775	1.65742	0.273775	1.8456
	0.274275	1.66151	0.274275	1.84553
	0.274775	1.66561	0.274775	1.84467
	0.275275	1.66971	0.275275	1.84382
	0.275775	1.67381	0.275775	1.8442
	0.276275	1.67791	0.276275	1.84615
	0.276775	1.68201	0.276775	1.849
	0.277275	1.68611	0.277275	1.85157
	0.277775	1.69021	0.277775	1.85308
	0.278275	1.69431	0.278275	1.85336
	0.278775	1.69841	0.278775	1.85293
	0.279275	1.70253	0.279275	1.85261
	0.279775	1.70662	0.279775	1.8531
	0.280275	1.71072	0.280275	1.85452
	0.280775	1.71482	0.280775	1.85635
	0.281275	1.71891	0.281275	1.85798
	0.281775	1.723	0.281775	1.85928
	0.282275	1.7271	0.282275	1.86059
	0.282775	1.7312	0.282775	1.86185
	0.283275	1.7353	0.283275	1.86226
	0.283775	1.73939	0.283775	1.86069
	0.284275	1.74349	0.284275	1.85723
	0.284775	1.74759	0.284775	1.85343
	0.285275	1.75169	0.285275	1.85167
	0.285775	1.75578	0.285775	1.85316
	0.286275	1.75987	0.286275	1.85739
	0.286775	1.76395	0.286775	1.86237
	0.287275	1.76806	0.287275	1.86625
	0.287775	1.77216	0.287775	1.86782
	0.288275	1.77624	0.288275	1.86679
	0.288775	1.78034	0.288775	1.86322
	0.289275	1.78443	0.289275	1.85759
	0.289775	1.78853	0.289775	1.85082
	0.290275	1.79263	0.290275	1.84429
	0.290775	1.79672	0.290775	1.83924
	0.291275	1.80082	0.291275	1.83631
	0.291775	1.80491	0.291775	1.8355
	0.292275	1.809	0.292275	1.83688
	0.292775	1.81309	0.292775	1.84041
	0.293275	1.81717	0.293275	1.84548
	0.293775	1.82126	0.293775	1.85023
	0.294275	1.82534	0.294275	1.85248
	0.294775	1.82942	0.294775	1.85131
	0.295275	1.83353	0.295275	1.84795
	0.295775	1.83763	0.295775	1.84463
	0.296275	1.84172	0.296275	1.84258
	0.296775	1.84581	0.296775	1.84107
	0.297275	1.84991	0.297275	1.83832
	0.297775	1.854	0.297775	1.83357
	0.298275	1.85808	0.298275	1.82808
	0.298775	1.86217	0.298775	1.82435
	0.299275	1.86625	0.299275	1.82416
	0.299775	1.87034	0.299775	1.82748
	0.300275	1.87443	0.300275	1.8327
	0.300775	1.87852	0.300775	1.83792
	0.301275	1.88261	0.301275	1.84166
	0.301775	1.88669	0.301775	1.84302
	0.302275	1.89079	0.302275	1.84158
	0.302775	1.89488	0.302775	1.83776
	0.303275	1.89897	0.303275	1.83306
	0.303775	1.90306	0.303775	1.82955
	0.304275	1.90715	0.304275	1.82874
	0.304775	1.91123	0.304775	1.83056
	0.305275	1.91531	0.305275	1.83346
	0.305775	1.91938	0.305775	1.83562
	0.306275	1.92347	0.306275	1.83621
	0.306775	1.92756	0.306775	1.83601
	0.307275	1.93164	0.307275	1.83653
	0.307775	1.93573	0.307775	1.83907
	0.308275	1.93981	0.308275	1.84355
	0.308775	1.94389	0.308775	1.8489
	0.309275	1.94798	0.309275	1.8533
	0.309775	1.95207	0.309775	1.85546
	0.310275	1.95615	0.310275	1.85466
	0.310775	1.96023	0.310775	1.8512
	0.311275	1.96431	0.311275	1.84586
	0.311775	1.96839	0.311775	1.84002
	0.312275	1.97247	0.312275	1.83513
	0.312775	1.97655	0.312775	1.83249
	0.313275	1.98064	0.313275	1.83251
	0.313775	1.98473	0.313775	1.83458
	0.314275	1.98881	0.314275	1.83751
	0.314775	1.99289	0.314775	1.84035
	0.315275	1.99696	0.315275	1.84291
	0.315775	2.00103	0.315775	1.84571
	0.316275	2.00512	0.316275	1.84921
	0.316775	2.00921	0.316775	1.85348
	0.317275	2.01329	0.317275	1.8579
	0.317775	2.01737	0.317775	1.86138
	0.318275	2.02145	0.318275	1.86259
	0.318775	2.02553	0.318775	1.86058
	0.319275	2.02961	0.319275	1.85562
	0.319775	2.03369	0.319775	1.84945
	0.320275	2.03777	0.320275	1.84449
	0.320775	2.04185	0.320775	1.84225
	0.321275	2.04593	0.321275	1.84253
	0.321775	2.05	0.321775	1.8439
	0.322275	2.05408	0.322275	1.84514
	0.322775	2.05817	0.322775	1.84585
	0.323275	2.06225	0.323275	1.84621
	0.323775	2.06632	0.323775	1.84633
	0.324275	2.07039	0.324275	1.84617
	0.324775	2.07447	0.324775	1.84578
	0.325275	2.07854	0.325275	1.84564
	0.325775	2.08261	0.325775	1.84612
	0.326275	2.08669	0.326275	1.84709
	0.326775	2.09077	0.326775	1.84751
	0.327275	2.09485	0.327275	1.84629
	0.327775	2.09893	0.327775	1.8433
	0.328275	2.10299	0.328275	1.84014
	0.328775	2.10706	0.328775	1.83922
	0.329275	2.11113	0.329275	1.84218
	0.329775	2.1152	0.329775	1.84848
	0.330275	2.11928	0.330275	1.85551
	0.330775	2.12335	0.330775	1.86017
	0.331275	2.12742	0.331275	1.86083
	0.331775	2.13148	0.331775	1.85833
	0.332275	2.13555	0.332275	1.85509
	0.332775	2.13962	0.332775	1.85334
	0.333275	2.14369	0.333275	1.85363
	0.333775	2.14777	0.333775	1.85502
	0.334275	2.15184	0.334275	1.85622
	0.334775	2.15592	0.334775	1.85653
	0.335275	2.15999	0.335275	1.85594
	0.335775	2.16407	0.335775	1.85459
	0.336275	2.16813	0.336275	1.8527
	0.336775	2.1722	0.336775	1.85055
	0.337275	2.17627	0.337275	1.84847
	0.337775	2.18034	0.337775	1.84633
	0.338275	2.18441	0.338275	1.84323
	0.338775	2.18849	0.338775	1.83796
	0.339275	2.19257	0.339275	1.83016
	0.339775	2.19664	0.339775	1.8211
	0.340275	2.20071	0.340275	1.81338
	0.340775	2.20478	0.340775	1.80958
	0.341275	2.20884	0.341275	1.81058
	0.341775	2.21291	0.341775	1.81537
	0.342275	2.21697	0.342275	1.82185
	0.342775	2.22105	0.342775	1.82847
	0.343275	2.22512	0.343275	1.83466
	0.343775	2.22919	0.343775	1.84043
	0.344275	2.23326	0.344275	1.84535
	0.344775	2.23732	0.344775	1.84876
	0.345275	2.24138	0.345275	1.85026
	0.345775	2.24543	0.345775	1.8504
	0.346275	2.24949	0.346275	1.84987
	0.346775	2.25356	0.346775	1.84912
	0.347275	2.25763	0.347275	1.84795
	0.347775	2.26169	0.347775	1.84627
	0.348275	2.26574	0.348275	1.84397
	0.348775	2.2698	0.348775	1.84077
	0.349275	2.27387	0.349275	1.83592
	0.349775	2.27794	0.349775	1.82918
	0.350275	2.282	0.350275	1.82176
	0.350775	2.28606	0.350775	1.81622
	0.351275	2.29012	0.351275	1.81472
	0.351775	2.29419	0.351775	1.81733
	0.352275	2.29825	0.352275	1.82204
	0.352775	2.3023	0.352775	1.82659
	0.353275	2.30637	0.353275	1.83008
	0.353775	2.31043	0.353775	1.83318
	0.354275	2.31449	0.354275	1.83682
	0.354775	2.31856	0.354775	1.84112
	0.355275	2.32262	0.355275	1.84527
	0.355775	2.32669	0.355775	1.84843
	0.356275	2.33075	0.356275	1.85026
	0.356775	2.33481	0.356775	1.851
	0.357275	2.33888	0.357275	1.85101
	0.357775	2.34293	0.357775	1.85059
	0.358275	2.34699	0.358275	1.84999
	0.358775	2.35106	0.358775	1.84986
	0.359275	2.35512	0.359275	1.85124
	0.359775	2.35917	0.359775	1.85495
	0.360275	2.36322	0.360275	1.8605
	0.360775	2.36727	0.360775	1.86555
	0.361275	2.37132	0.361275	1.86679
	0.361775	2.37536	0.361775	1.86205
	0.362275	2.37941	0.362275	1.85192
	0.362775	2.38347	0.362775	1.83948
	0.363275	2.38753	0.363275	1.82851
	0.363775	2.39157	0.363775	1.82149
	0.364275	2.39562	0.364275	1.81895
	0.364775	2.39968	0.364775	1.82004
	0.365275	2.40374	0.365275	1.82335
	0.365775	2.40779	0.365775	1.82746
	0.366275	2.41185	0.366275	1.831
	0.366775	2.4159	0.366775	1.83294
	0.367275	2.41995	0.367275	1.83258
	0.367775	2.42401	0.367775	1.82998
	0.368275	2.42805	0.368275	1.82569
	0.368775	2.43211	0.368775	1.82089
	0.369275	2.43618	0.369275	1.81683
	0.369775	2.44024	0.369775	1.81472
	0.370275	2.44429	0.370275	1.81513
	0.370775	2.44833	0.370775	1.81793
	0.371275	2.45237	0.371275	1.82223
	0.371775	2.45641	0.371775	1.827
	0.372275	2.46046	0.372275	1.83142
	0.372775	2.46451	0.372775	1.83515
	0.373275	2.46856	0.373275	1.83776
	0.373775	2.4726	0.373775	1.83856
	0.374275	2.47665	0.374275	1.83691
	0.374775	2.48069	0.374775	1.83333
	0.375275	2.48474	0.375275	1.82987
	0.375775	2.48879	0.375775	1.82918
	0.376275	2.49284	0.376275	1.83245
	0.376775	2.49688	0.376775	1.83822
	0.377275	2.50093	0.377275	1.84327
	0.377775	2.50497	0.377775	1.84497
	0.378275	2.50901	0.378275	1.8431
	0.378775	2.51306	0.378775	1.83941
	0.379275	2.5171	0.379275	1.83596
	0.379775	2.52114	0.379775	1.83376
	0.380275	2.52519	0.380275	1.83296
	0.380775	2.52924	0.380775	1.8336
	0.381275	2.53329	0.381275	1.8357
	0.381775	2.53734	0.381775	1.83853
	0.382275	2.54139	0.382275	1.84043
	0.382775	2.54543	0.382775	1.83998
	0.383275	2.54948	0.383275	1.8373
	0.383775	2.55353	0.383775	1.83427
	0.384275	2.55758	0.384275	1.83263
	0.384775	2.56162	0.384775	1.83237
	0.385275	2.56566	0.385275	1.83166
	0.385775	2.5697	0.385775	1.82906
	0.386275	2.57374	0.386275	1.82505
	0.386775	2.57777	0.386775	1.82189
	0.387275	2.5818	0.387275	1.82142
	0.387775	2.58585	0.387775	1.82383
	0.388275	2.58989	0.388275	1.82763
	0.388775	2.59392	0.388775	1.83141
	0.389275	2.59796	0.389275	1.83448
	0.389775	2.602	0.389775	1.83693
	0.390275	2.60604	0.390275	1.83856
	0.390775	2.61007	0.390775	1.83894
	0.391275	2.6141	0.391275	1.8377
	0.391775	2.61813	0.391775	1.83513
	0.392275	2.62216	0.392275	1.83186
	0.392775	2.6262	0.392775	1.8285
	0.393275	2.63023	0.393275	1.82537
	0.393775	2.63426	0.393775	1.82276
	0.394275	2.6383	0.394275	1.82095
	0.394775	2.64233	0.394775	1.82009
	0.395275	2.64636	0.395275	1.81977
	0.395775	2.6504	0.395775	1.81919
	0.396275	2.65443	0.396275	1.81761
	0.396775	2.65848	0.396775	1.81499
	0.397275	2.66252	0.397275	1.81206
	0.397775	2.66655	0.397775	1.80973
	0.398275	2.67058	0.398275	1.8085
	0.398775	2.67461	0.398775	1.80816
	0.399275	2.67865	0.399275	1.80815
	0.399775	2.68269	0.399775	1.80818
	0.400275	2.68673	0.400275	1.80842
	0.400775	2.69077	0.400775	1.8093
	0.401275	2.6948	0.401275	1.81114
	0.401775	2.69884	0.401775	1.81387
	0.402275	2.70288	0.402275	1.81706
	0.402775	2.70692	0.402775	1.82007
	0.403275	2.71096	0.403275	1.82259
	0.403775	2.715	0.403775	1.82488
	0.404275	2.71902	0.404275	1.82758
	0.404775	2.72305	0.404775	1.83091
	0.405275	2.72707	0.405275	1.83401
	0.405775	2.73109	0.405775	1.83525
	0.406275	2.73512	0.406275	1.83338
	0.406775	2.73914	0.406775	1.82869
	0.407275	2.74317	0.407275	1.82293
	0.407775	2.74721	0.407775	1.81848
	0.408275	2.75124	0.408275	1.81715
	0.408775	2.75526	0.408775	1.81988
	0.409275	2.75929	0.409275	1.82647
	0.409775	2.7633	0.409775	1.83543
	0.410275	2.76732	0.410275	1.84382
	0.410775	2.77132	0.410775	1.84799
	0.411275	2.77534	0.411275	1.84533
	0.411775	2.77936	0.411775	1.83615
	0.412275	2.78338	0.412275	1.82401
	0.412775	2.7874	0.412775	1.81391
	0.413275	2.79141	0.413275	1.80941
	0.413775	2.79543	0.413775	1.81081
	0.414275	2.79945	0.414275	1.81553
	0.414775	2.80347	0.414775	1.82027
	0.415275	2.80749	0.415275	1.82303
	0.415775	2.81152	0.415775	1.82416
	0.416275	2.81555	0.416275	1.82549
	0.416775	2.81956	0.416775	1.82874
	0.417275	2.82358	0.417275	1.83396
	0.417775	2.82758	0.417775	1.83946
	0.418275	2.83159	0.418275	1.84321
	0.418775	2.8356	0.418775	1.84449
	0.419275	2.83964	0.419275	1.84416
	0.419775	2.84366	0.419775	1.84352
	0.420275	2.84768	0.420275	1.84282
	0.420775	2.8517	0.420775	1.84121
	0.421275	2.85571	0.421275	1.83769
	0.421775	2.85974	0.421775	1.83233
	0.422275	2.86376	0.422275	1.82627
	0.422775	2.86778	0.422775	1.82112
	0.423275	2.8718	0.423275	1.81785
	0.423775	2.87582	0.423775	1.81651
	0.424275	2.87983	0.424275	1.81633
	0.424775	2.88383	0.424775	1.8166
	0.425275	2.88784	0.425275	1.81733
	0.425775	2.89186	0.425775	1.8193
	0.426275	2.89589	0.426275	1.82328
	0.426775	2.89992	0.426775	1.82912
	0.427275	2.90393	0.427275	1.83569
	0.427775	2.90794	0.427775	1.84179
	0.428275	2.91196	0.428275	1.84704
	0.428775	2.91597	0.428775	1.85181
	0.429275	2.92	0.429275	1.85605
	0.429775	2.92401	0.429775	1.85873
	0.430275	2.92802	0.430275	1.8584
	0.430775	2.93204	0.430775	1.85475
	0.431275	2.93605	0.431275	1.84914
	0.431775	2.94006	0.431775	1.84373
	0.432275	2.94408	0.432275	1.83986
	0.432775	2.94809	0.432775	1.83732
	0.433275	2.95211	0.433275	1.83503
	0.433775	2.95612	0.433775	1.83243
	0.434275	2.96013	0.434275	1.83019
	0.434775	2.96413	0.434775	1.82955
	0.435275	2.96814	0.435275	1.831
	0.435775	2.97215	0.435775	1.83362
	0.436275	2.97616	0.436275	1.83574
	0.436775	2.98017	0.436775	1.83606
	0.437275	2.98418	0.437275	1.83446
	0.437775	2.98818	0.437775	1.832
	0.438275	2.99219	0.438275	1.83038
	0.438775	2.99619	0.438775	1.83127
	0.439275	3.00019	0.439275	1.83533
	0.439775	3.0042	0.439775	1.84143
	0.440275	3.00822	0.440275	1.84669
	0.440775	3.01223	0.440775	1.84785
	0.441275	3.01624	0.441275	1.84331
	0.441775	3.02025	0.441775	1.83426
	0.442275	3.02426	0.442275	1.82402
	0.442775	3.02828	0.442775	1.81627
	0.443275	3.03228	0.443275	1.81332
	0.443775	3.03627	0.443775	1.81533
	0.444275	3.04028	0.444275	1.82047
	0.444775	3.04429	0.444775	1.82563
	0.445275	3.0483	0.445275	1.82771
	0.445775	3.0523	0.445775	1.82505
	0.446275	3.05631	0.446275	1.81855
	0.446775	3.06032	0.446775	1.81151
	0.447275	3.06432	0.447275	1.80802
	0.447775	3.06832	0.447775	1.81058
	0.448275	3.07232	0.448275	1.81877
	0.448775	3.07631	0.448775	1.82932
	0.449275	3.08031	0.449275	1.83814
	0.449775	3.08431	0.449775	1.8423
	0.450275	3.08831	0.450275	1.84147
	0.450775	3.09231	0.450775	1.83729
	0.451275	3.09631	0.451275	1.8323
	0.451775	3.10031	0.451775	1.82818
	0.452275	3.10431	0.452275	1.82548
	0.452775	3.10831	0.452775	1.82357
	0.453275	3.11231	0.453275	1.82155
	0.453775	3.1163	0.453775	1.81868
	0.454275	3.12029	0.454275	1.81506
	0.454775	3.12429	0.454775	1.81155
	0.455275	3.12829	0.455275	1.8094
	0.455775	3.13228	0.455775	1.80913
	0.456275	3.13627	0.456275	1.81016
	0.456775	3.14027	0.456775	1.81109
	0.457275	3.14426	0.457275	1.81098
	0.457775	3.14826	0.457775	1.81003
	0.458275	3.15226	0.458275	1.8093
	0.458775	3.15625	0.458775	1.8097
	0.459275	3.16023	0.459275	1.81131
	0.459775	3.16422	0.459775	1.81362
	0.460275	3.16823	0.460275	1.81621
	0.460775	3.17223	0.460775	1.81908
	0.461275	3.17622	0.461275	1.82223
	0.461775	3.18021	0.461775	1.82526
	0.462275	3.18421	0.462275	1.82735
	0.462775	3.1882	0.462775	1.82799
	0.463275	3.19218	0.463275	1.82715
	0.463775	3.19617	0.463775	1.82535
	0.464275	3.20017	0.464275	1.82309
	0.464775	3.20416	0.464775	1.82104
	0.465275	3.20814	0.465275	1.81985
	0.465775	3.21214	0.465775	1.81987
	0.466275	3.21613	0.466275	1.82038
	0.466775	3.22012	0.466775	1.81999
	0.467275	3.2241	0.467275	1.81766
	0.467775	3.2281	0.467775	1.81383
	0.468275	3.23209	0.468275	1.81008
	0.468775	3.23608	0.468775	1.80776
	0.469275	3.24007	0.469275	1.80701
	0.469775	3.24406	0.469775	1.80698
	0.470275	3.24805	0.470275	1.80693
	0.470775	3.25203	0.470775	1.80677
	0.471275	3.25602	0.471275	1.80679
	0.471775	3.26	0.471775	1.80705
	0.472275	3.264	0.472275	1.80752
	0.472775	3.26799	0.472775	1.80841
	0.473275	3.27198	0.473275	1.81039
	0.473775	3.27597	0.473775	1.81389
	0.474275	3.27996	0.474275	1.81879
	0.474775	3.28395	0.474775	1.82441
	0.475275	3.28794	0.475275	1.82985
	0.475775	3.29193	0.475775	1.83406
	0.476275	3.29591	0.476275	1.83564
	0.476775	3.2999	0.476775	1.83315
	0.477275	3.30389	0.477275	1.82621
	0.477775	3.30787	0.477775	1.81643
	0.478275	3.31186	0.478275	1.80713
	0.478775	3.31584	0.478775	1.80178
	0.479275	3.31982	0.479275	1.802
	0.479775	3.3238	0.479775	1.80673
	0.480275	3.32779	0.480275	1.8129
	0.480775	3.33177	0.480775	1.81718
	0.481275	3.33575	0.481275	1.81774
	0.481775	3.33973	0.481775	1.81493
	0.482275	3.34372	0.482275	1.81071
	0.482775	3.3477	0.482775	1.80716
	0.483275	3.35167	0.483275	1.80535
	0.483775	3.35565	0.483775	1.80497
	0.484275	3.35963	0.484275	1.80518
	0.484775	3.36361	0.484775	1.80546
	0.485275	3.36759	0.485275	1.80597
	0.485775	3.37157	0.485775	1.80682
	0.486275	3.37555	0.486275	1.8075
	0.486775	3.37953	0.486775	1.8069
	0.487275	3.38351	0.487275	1.80436
	0.487775	3.38747	0.487775	1.80032
	0.488275	3.39145	0.488275	1.79649
	0.488775	3.39543	0.488775	1.79465
	0.489275	3.3994	0.489275	1.79561
	0.489775	3.40338	0.489775	1.79886
	0.490275	3.40736	0.490275	1.80337
	0.490775	3.41134	0.490775	1.80846
	0.491275	3.41532	0.491275	1.814
	0.491775	3.41929	0.491775	1.81989
	0.492275	3.42326	0.492275	1.8256
	0.492775	3.42723	0.492775	1.83044
	0.493275	3.4312	0.493275	1.83387
	0.493775	3.43517	0.493775	1.83553
	0.494275	3.43913	0.494275	1.83515
	0.494775	3.44311	0.494775	1.83286
	0.495275	3.44708	0.495275	1.82964
	0.495775	3.45105	0.495775	1.82716
	0.496275	3.45502	0.496275	1.82647
	0.496775	3.45899	0.496775	1.82722
	0.497275	3.46296	0.497275	1.82785
	0.497775	3.46692	0.497775	1.82719
	0.498275	3.47089	0.498275	1.82509
	0.498775	3.47486	0.498775	1.82231
	0.499275	3.47883	0.499275	1.81947
	0.499775	3.4828	0.499775	1.81691
	0.510025	3.56398	0.502525	1.81489
	0.530025	3.7223	0.507525	1.81388
	0.550025	3.88014	0.512525	1.81407
	0.570025	4.03751	0.517525	1.8151
	0.590025	4.19443	0.522525	1.81615
	0.610025	4.35083	0.527525	1.81655
	0.630025	4.50675	0.532525	1.81627
	0.650025	4.6622	0.537525	1.81583
	0.670025	4.81713	0.542525	1.81582
	0.690025	4.97162	0.547525	1.81658
	0.710025	5.12567	0.552525	1.81798
	0.730025	5.27926	0.557525	1.81948
	0.750025	5.43237	0.562525	1.82042
	0.770025	5.58498	0.567525	1.82036
	0.790025	5.73713	0.572525	1.81943
	0.810025	5.88884	0.577525	1.81822
	0.830025	6.04016	0.582525	1.81736
	0.850025	6.1911	0.587525	1.81702
	0.870025	6.3416	0.592525	1.81683
	0.890025	6.49166	0.597525	1.81623
	0.910025	6.64131	0.602525	1.815
	0.930025	6.79047	0.607525	1.81351
	0.950025	6.93917	0.612525	1.81238
	0.970025	7.08753	0.617525	1.81203
	0.990025	7.23548	0.622525	1.81221
	1.01003	7.38305	0.627525	1.81224
	1.03003	7.53018	0.632525	1.81144
	1.05003	7.67688	0.637525	1.80964
	1.07003	7.82317	0.642525	1.80731
	1.09003	7.96907	0.647525	1.8052
	1.11003	8.11457	0.652525	1.80396
	1.13003	8.25964	0.657525	1.8037
	1.15003	8.40431	0.662525	1.80408
	1.17003	8.5486	0.667525	1.80467
	1.19003	8.69253	0.672525	1.80524
	1.21003	8.83608	0.677525	1.80572
	1.23003	8.97929	0.682525	1.80599
	1.25003	9.12209	0.687525	1.80573
	1.27003	9.26445	0.692525	1.80455
	1.29003	9.40648	0.697525	1.80243
	1.31003	9.54816	0.702525	1.7998
	1.33003	9.68949	0.707525	1.79734
	1.35003	9.83044	0.712525	1.79556
	1.37003	9.971	0.717525	1.7945
	1.39003	10.1112	0.722525	1.79392
	1.41003	10.251	0.727525	1.79368
	1.43003	10.3905	0.732525	1.79395
	1.45003	10.5295	0.737525	1.79502
	1.47003	10.6683	0.742525	1.79681
	1.49003	10.8067	0.747525	1.79877
	1.51003	10.9447	0.752525	1.80021
	1.53003	11.0824	0.757525	1.80085
	1.55003	11.2197	0.762525	1.80096
	1.57003	11.3567	0.767525	1.80102
	1.59003	11.4934	0.772525	1.80123
	1.61003	11.6297	0.777525	1.80136
	1.63003	11.7657	0.782525	1.80102
	1.65003	11.9013	0.787525	1.79997
	1.67003	12.0366	0.792525	1.79817
	1.69003	12.1715	0.797525	1.79577
	1.71003	12.3062	0.802525	1.79307
	1.73003	12.4405	0.807525	1.7905
	1.75003	12.5745	0.812525	1.78845
	1.77003	12.7081	0.817525	1.78712
	1.79003	12.8414	0.822525	1.78645
	1.81003	12.9745	0.827525	1.78623
	1.83003	13.1071	0.832525	1.78623
	1.85003	13.2395	0.837525	1.78634
	1.87003	13.3716	0.842525	1.78649
	1.89003	13.5033	0.847525	1.78667
	1.91003	13.6347	0.852525	1.78677
	1.93003	13.7659	0.857525	1.78662
	1.95003	13.8967	0.862525	1.78607
	1.97003	14.0271	0.867525	1.78517
	1.99003	14.1573	0.872525	1.78416
	2.01003	14.2872	0.877525	1.78343
	2.03003	14.4168	0.882525	1.78334
	2.05003	14.546	0.887525	1.784
	2.07003	14.6749	0.892525	1.78516
	2.09003	14.8036	0.897525	1.78626
	2.11003	14.9319	0.902525	1.7868
	2.13003	15.06	0.907525	1.78663
	2.15003	15.1878	0.912525	1.78593
	2.17003	15.3152	0.917525	1.78486
	2.19003	15.4425	0.922525	1.78347
	2.21003	15.5694	0.927525	1.78185
	2.23003	15.696	0.932525	1.78034
	2.25003	15.8223	0.937525	1.77936
	2.27003	15.9484	0.942525	1.7791
	2.29003	16.0742	0.947525	1.77939
	2.31003	16.1997	0.952525	1.78002
	2.33003	16.3249	0.957525	1.78091
	2.35003	16.4498	0.962525	1.78209
	2.37003	16.5744	0.967525	1.78329
	2.39003	16.6988	0.972525	1.78402
	2.41003	16.8229	0.977525	1.78378
[truncated: 404 more rows]

[truncated: 3 more sheets: FigureS8, FigureS13, Figure S15]
